# Supplementary material for: 2-Amino-5-chloro­pyridinium 4-amino­benzoate
Source: Acta Crystallogr Sect E Struct Rep Online. 2012 Oct 20;68(Pt 11):o3187. doi: 10.1107/S1600536812043085 (PMC3515278; doi:10.1107/S1600536812043085)
Supplement: Supplementary file 1 [file e-68-o3187-sup1.cif]

##############################################################################
#                                                                            #
# This CIF contains the data in a paper accepted for publication in          #
# Acta Crystallographica Section E. It conforms to the requirements of       #
# Notes for Authors for Acta Crystallographica Section E, and has been       #
# peer reviewed under the auspices of the IUCr Commission on Journals.       #
#                                                                            #
# Full details of the Crystallographic Information File format               #
# are given in the paper "The Crystallographic Information File (CIF):       #
# a New Standard Archive File for Crystallography" by S. R. Hall, F. H.      #
# Allen and I. D. Brown [Acta Cryst. (1991), A47, 655-685].                  #
#                                                                            #
# The current version of the core CIF dictionary is obtainable from          #
# ftp://ftp.iucr.org/pub/cif_core.dic.                                       #
#                                                                            #
# Software is freely available for graphical display of the structure(s)     #
# in this CIF. For information consult the CIF software page                 #
# http://www.iucr.org/resources/cif/software.                                #
#                                                                            #
# This file may be used for bona fide research purposes within the           #
# scientific community so long as proper attribution is given to the journal # 
# article from which it was obtained.                                        #
#                                                                            #
##############################################################################
data_global
_audit_creation_method     SHELXL-97
_journal_date_recd_electronic     2012-10-01
_journal_date_accepted     2012-10-16
_journal_name_full     'Acta Crystallographica, Section E'
_journal_year     2012
_journal_volume     68
_journal_issue     11
_journal_page_first     o3187
_journal_page_last     o3187
_journal_paper_category     QO
_journal_paper_doi     10.1107/S1600536812043085
_journal_coeditor_code     BT6844
_publ_contact_author_name     'M. N. Ponnuswamy'
_publ_contact_author_address
;   Centre of Advanced Study in Crystallography and Biophysics
    University of Madras
    Guindy Campus
    Chennai 600 025
    India
;
_publ_contact_author_email     'mnpsy2004@yahoo.com'
_publ_contact_author_fax     '+9144 22352494'
_publ_contact_author_phone     '+9144 22300122'
_publ_section_title
;
2-Amino-5-chloropyridinium 4-aminobenzoate
;
loop_
    _publ_author_name
    _publ_author_address
    'V. Kannan'
;
      Department of Physics
      M.A.M. School of Engineering
      Siruganur,
      Tiruchirappalli 621 105
      India
;
    'P. Sugumar'
;
      Centre of Advanced Study in Crystallography and Biophysics
      University of Madras
      Guindy Campus
      Chennai 600 025
      India
;
    'S. Brahadeeswaran'
;
      Department of Physics
      Anna University
      BIT Campus
      Tiruchirappalli 620 024
      India
;
    'M. N. Ponnuswamy'
;
      Centre of Advanced Study in Crystallography and Biophysics
      University of Madras
      Guindy Campus
      Chennai 600 025
      India
;
data_I
_audit_creation_method     SHELXL-97
_chemical_name_systematic
;
2-Amino-5-chloropyridinium 4-aminobenzoate
;
_chemical_name_common     ?
_chemical_formula_moiety     'C5 H6 Cl N2 +, C7 H6 N O2 -'
_chemical_formula_sum     'C12 H12 Cl N3 O2'
_chemical_formula_iupac     'C5 H6 Cl N2 +, C7 H6 N O2 -'
_chemical_formula_weight     265.70
_chemical_melting_point     ?
_symmetry_cell_setting     monoclinic
_symmetry_space_group_name_H-M     'P 21/n'
_symmetry_space_group_name_Hall     '-P 2yn'
loop_
    _symmetry_equiv_pos_as_xyz
    'x, y, z'
    '-x+1/2, y+1/2, -z+1/2'
    '-x, -y, -z'
    'x-1/2, -y-1/2, z-1/2'
_cell_length_a     6.9879(4)
_cell_length_b     22.0074(13)
_cell_length_c     8.0554(5)
_cell_angle_alpha     90.00
_cell_angle_beta     92.7960(10)
_cell_angle_gamma     90.00
_cell_volume     1237.33(13)
_cell_formula_units_Z     4
_cell_measurement_reflns_used     2642
_cell_measurement_theta_min     1.85
_cell_measurement_theta_max     28.36
_cell_measurement_temperature     293(2)
_exptl_crystal_description     'Block'
_exptl_crystal_colour     'White Crystalline'
_exptl_crystal_size_max     0.20
_exptl_crystal_size_mid     0.19
_exptl_crystal_size_min     0.18
_exptl_crystal_density_diffrn     1.426
_exptl_crystal_density_meas     ?
_exptl_crystal_density_method     'not measured'
_exptl_crystal_F_000     552
_exptl_absorpt_coefficient_mu     0.306
_exptl_absorpt_correction_type     multi-scan
_exptl_absorpt_process_details     '(SADABS; Bruker, 2008)'
_exptl_absorpt_correction_T_min     0.941
_exptl_absorpt_correction_T_max     0.946
_exptl_special_details
;
;
_diffrn_ambient_temperature     293(2)
_diffrn_radiation_type     MoK\a
_diffrn_radiation_wavelength     0.71073
_diffrn_radiation_source     'fine-focus sealed tube'
_diffrn_radiation_monochromator     graphite
_diffrn_measurement_device_type     'Bruker APEXII area-detector'
_diffrn_measurement_method     '\w scan'
_diffrn_detector_area_resol_mean     ?
_diffrn_reflns_number     12108
_diffrn_reflns_av_R_equivalents     0.0214
_diffrn_reflns_av_sigmaI/netI     0.0154
_diffrn_reflns_theta_min     1.85
_diffrn_reflns_theta_max     28.36
_diffrn_reflns_theta_full     28.36
_diffrn_measured_fraction_theta_max     0.997
_diffrn_measured_fraction_theta_full     0.997
_diffrn_reflns_limit_h_min     -9
_diffrn_reflns_limit_h_max     9
_diffrn_reflns_limit_k_min     -29
_diffrn_reflns_limit_k_max     29
_diffrn_reflns_limit_l_min     -10
_diffrn_reflns_limit_l_max     10
_diffrn_standards_number     ?
_diffrn_standards_interval_count     ?
_diffrn_standards_interval_time     ?
_diffrn_standards_decay_%     ?
_refine_special_details
;
Refinement of <i>F</i>^2^ against ALL reflections. The weighted <i>R</i>-factor
<i>wR</i> and goodness of fit <i>S</i> are based on <i>F</i>^2^, conventional
<i>R</i>-factors <i>R</i> are based on <i>F</i>, with <i>F</i> set to zero for
negative <i>F</i>^2^. The threshold expression of <i>F</i>^2^ >
\s(<i>F</i>^2^) is used only for calculating <i>R</i>-factors(gt) <i>etc</i>.
and is not relevant to the choice of reflections for refinement.
<i>R</i>-factors based on <i>F</i>^2^ are statistically about twice as large
as those based on <i>F</i>, and <i>R</i>- factors based on ALL data will be
even larger.
;
_reflns_number_total     3086
_reflns_number_gt     2642
_reflns_threshold_expression     I>2\s(I)
_refine_ls_structure_factor_coef     Fsqd
_refine_ls_matrix_type     full
_refine_ls_R_factor_all     0.0458
_refine_ls_R_factor_gt     0.0383
_refine_ls_wR_factor_gt     0.1058
_refine_ls_wR_factor_ref     0.1121
_refine_ls_goodness_of_fit_ref     1.037
_refine_ls_restrained_S_all     1.037
_refine_ls_number_reflns     3086
_refine_ls_number_parameters     179
_refine_ls_number_restraints     0
_refine_ls_hydrogen_treatment     mixed
_refine_ls_weighting_scheme     calc
_refine_ls_weighting_details
         'calc w=1/[\s^2^(Fo^2^)+(0.0572P)^2^+0.3359P] where P=(Fo^2^+2Fc^2^)/3'
_atom_sites_solution_hydrogens     geom
_atom_sites_solution_primary     direct
_atom_sites_solution_secondary     difmap
_refine_ls_shift/su_max     0.001
_refine_ls_shift/su_mean     0.000
_refine_diff_density_max     0.204
_refine_diff_density_min     -0.311
_refine_ls_extinction_method     none
_refine_ls_extinction_coef     ?
loop_
    _atom_type_symbol
    _atom_type_description
    _atom_type_scat_dispersion_real
    _atom_type_scat_dispersion_imag
    _atom_type_scat_source
    'C' 'C' 0.0033 0.0016
                         'International Tables Vol C Tables 4.2.6.8 and 6.1.1.4'
    'H' 'H' 0.0000 0.0000
                         'International Tables Vol C Tables 4.2.6.8 and 6.1.1.4'
    'N' 'N' 0.0061 0.0033
                         'International Tables Vol C Tables 4.2.6.8 and 6.1.1.4'
    'O' 'O' 0.0106 0.0060
                         'International Tables Vol C Tables 4.2.6.8 and 6.1.1.4'
    'Cl' 'Cl' 0.1484 0.1585
                         'International Tables Vol C Tables 4.2.6.8 and 6.1.1.4'
_computing_data_collection     'APEX2 (Bruker, 2008)'
_computing_cell_refinement     'SAINT (Bruker, 2008)'
_computing_data_reduction     'SAINT (Bruker, 2008)'
_computing_structure_solution     'SHELXS97 (Sheldrick, 2008)'
_computing_structure_refinement     'SHELXL97 (Sheldrick, 2008)'
_computing_molecular_graphics     'ORTEP-3 (Farrugia, 1997)'
_computing_publication_material
                            'SHELXL97 (Sheldrick, 2008) and PLATON (Spek, 2009)'
loop_
    _atom_site_type_symbol
    _atom_site_label
    _atom_site_fract_x
    _atom_site_fract_y
    _atom_site_fract_z
    _atom_site_U_iso_or_equiv
    _atom_site_adp_type
    _atom_site_calc_flag
    _atom_site_refinement_flags
    _atom_site_occupancy
    _atom_site_symmetry_multiplicity
    _atom_site_disorder_assembly
    _atom_site_disorder_group
    C C2 0.3159(2) 0.04218(6) 0.77668(17) 0.0407(3) Uani d . 1 1 . .
    C C3 0.3355(2) 0.09763(7) 0.6908(2) 0.0479(3) Uani d . 1 1 . .
    H H3 0.2372 0.1261 0.6889 0.057 Uiso calc R 1 1 . .
    C C4 0.4987(2) 0.10919(7) 0.61093(19) 0.0486(4) Uani d . 1 1 . .
    H H4 0.5133 0.1460 0.5563 0.058 Uiso calc R 1 1 . .
    C C5 0.6448(2) 0.06560(7) 0.61107(17) 0.0431(3) Uani d . 1 1 . .
    C C6 0.6216(2) 0.01208(6) 0.69117(17) 0.0406(3) Uani d . 1 1 . .
    H H6 0.7173 -0.0173 0.6911 0.049 Uiso calc R 1 1 . .
    C C7 0.71327(19) 0.12257(6) 1.01810(16) 0.0359(3) Uani d . 1 1 . .
    C C8 0.71041(18) 0.18462(6) 0.94334(16) 0.0346(3) Uani d . 1 1 . .
    C C9 0.87870(19) 0.21125(6) 0.89231(17) 0.0389(3) Uani d . 1 1 . .
    H H9 0.9937 0.1902 0.9066 0.047 Uiso calc R 1 1 . .
    C C10 0.87784(19) 0.26832(6) 0.82089(17) 0.0407(3) Uani d . 1 1 . .
    H H10 0.9923 0.2854 0.7895 0.049 Uiso calc R 1 1 . .
    C C11 0.70654(19) 0.30071(6) 0.79533(16) 0.0371(3) Uani d . 1 1 . .
    C C12 0.5373(2) 0.27406(6) 0.84646(18) 0.0412(3) Uani d . 1 1 . .
    H H12 0.4219 0.2948 0.8311 0.049 Uiso calc R 1 1 . .
    C C13 0.54024(19) 0.21735(6) 0.91937(17) 0.0390(3) Uani d . 1 1 . .
    H H13 0.4264 0.2006 0.9533 0.047 Uiso calc R 1 1 . .
    N N1 0.45860(17) 0.00142(5) 0.77144(14) 0.0385(3) Uani d . 1 1 . .
    H H1 0.4461 -0.0329 0.8210 0.046 Uiso calc R 1 1 . .
    N N2 0.1643(2) 0.02799(7) 0.86228(19) 0.0545(4) Uani d . 1 1 . .
    N N3 0.7058(2) 0.35808(6) 0.72634(18) 0.0477(3) Uani d . 1 1 . .
    O O1 0.86491(14) 0.09238(5) 1.02101(14) 0.0471(3) Uani d . 1 1 . .
    O O2 0.55877(14) 0.10303(4) 1.07566(14) 0.0483(3) Uani d . 1 1 . .
    Cl Cl1 0.85224(7) 0.07952(2) 0.50832(6) 0.06516(16) Uani d . 1 1 . .
    H H3A 0.598(3) 0.3696(9) 0.680(2) 0.049(5) Uiso d . 1 1 . .
    H H2A 0.155(3) -0.0086(11) 0.909(2) 0.067(6) Uiso d . 1 1 . .
    H H2B 0.078(3) 0.0551(10) 0.877(3) 0.069(6) Uiso d . 1 1 . .
    H H3B 0.808(3) 0.3657(9) 0.676(3) 0.062(5) Uiso d . 1 1 . .
loop_
    _atom_site_aniso_label
    _atom_site_aniso_U_11
    _atom_site_aniso_U_22
    _atom_site_aniso_U_33
    _atom_site_aniso_U_12
    _atom_site_aniso_U_13
    _atom_site_aniso_U_23
    C2 0.0455(7) 0.0342(6) 0.0423(7) 0.0007(5) 0.0014(5) -0.0021(5)
    C3 0.0525(8) 0.0348(7) 0.0557(8) 0.0043(6) -0.0035(7) 0.0047(6)
    C4 0.0605(9) 0.0358(7) 0.0488(8) -0.0081(6) -0.0060(7) 0.0091(6)
    C5 0.0458(7) 0.0437(7) 0.0395(7) -0.0108(6) -0.0008(5) 0.0013(6)
    C6 0.0414(7) 0.0371(7) 0.0432(7) -0.0019(5) 0.0007(5) -0.0009(5)
    C7 0.0370(6) 0.0310(6) 0.0397(6) 0.0004(5) 0.0026(5) -0.0017(5)
    C8 0.0366(6) 0.0310(6) 0.0364(6) -0.0006(5) 0.0032(5) -0.0013(5)
    C9 0.0330(6) 0.0389(7) 0.0447(7) 0.0017(5) 0.0026(5) 0.0013(5)
    C10 0.0349(6) 0.0418(7) 0.0457(7) -0.0061(5) 0.0048(5) 0.0027(6)
    C11 0.0417(7) 0.0319(6) 0.0377(6) -0.0027(5) 0.0014(5) -0.0015(5)
    C12 0.0366(7) 0.0360(6) 0.0512(8) 0.0044(5) 0.0050(6) 0.0026(6)
    C13 0.0346(6) 0.0359(6) 0.0470(7) -0.0019(5) 0.0071(5) 0.0008(5)
    N1 0.0444(6) 0.0297(5) 0.0414(6) -0.0003(4) 0.0041(5) 0.0025(4)
    N2 0.0529(8) 0.0424(7) 0.0698(9) 0.0093(6) 0.0199(7) 0.0069(6)
    N3 0.0450(7) 0.0381(6) 0.0600(8) -0.0030(5) 0.0026(6) 0.0104(6)
    O1 0.0389(5) 0.0374(5) 0.0654(7) 0.0055(4) 0.0072(5) 0.0045(4)
    O2 0.0403(5) 0.0372(5) 0.0686(7) 0.0042(4) 0.0144(5) 0.0137(5)
    Cl1 0.0575(3) 0.0704(3) 0.0685(3) -0.0175(2) 0.0128(2) 0.0112(2)
_geom_special_details
;
All e.s.d.'s (except the e.s.d. in the dihedral angle between two l.s. planes)
are estimated using the full covariance matrix. The cell e.s.d.'s are taken
into account individually in the estimation of e.s.d.'s in distances, angles
and torsion angles; correlations between e.s.d.'s in cell parameters are only
used when they are defined by crystal symmetry. An approximate (isotropic)
treatment of cell e.s.d.'s is used for estimating e.s.d.'s involving l.s.
planes.
;
loop_
    _geom_bond_atom_site_label_1
    _geom_bond_atom_site_label_2
    _geom_bond_site_symmetry_2
    _geom_bond_distance
    _geom_bond_publ_flag
    C2 N2 . 1.329(2) ?
    C2 N1 . 1.3433(18) ?
    C2 C3 . 1.413(2) ?
    C3 C4 . 1.360(2) ?
    C3 H3 . 0.9300 ?
    C4 C5 . 1.401(2) ?
    C4 H4 . 0.9300 ?
    C5 C6 . 1.357(2) ?
    C5 Cl1 . 1.7312(15) ?
    C6 N1 . 1.3573(17) ?
    C6 H6 . 0.9300 ?
    C7 O1 . 1.2500(16) ?
    C7 O2 . 1.2706(16) ?
    C7 C8 . 1.4921(18) ?
    C8 C9 . 1.3937(18) ?
    C8 C13 . 1.3956(18) ?
    C9 C10 . 1.3814(19) ?
    C9 H9 . 0.9300 ?
    C10 C11 . 1.3997(19) ?
    C10 H10 . 0.9300 ?
    C11 N3 . 1.3794(18) ?
    C11 C12 . 1.3997(19) ?
    C12 C13 . 1.3791(19) ?
    C12 H12 . 0.9300 ?
    C13 H13 . 0.9300 ?
    N1 H1 . 0.8600 ?
    N2 H2A . 0.89(2) ?
    N2 H2B . 0.86(2) ?
    N3 H3A . 0.862(19) ?
    N3 H3B . 0.86(2) ?
loop_
    _geom_angle_atom_site_label_1
    _geom_angle_atom_site_label_2
    _geom_angle_atom_site_label_3
    _geom_angle_site_symmetry_1
    _geom_angle_site_symmetry_3
    _geom_angle
    _geom_angle_publ_flag
    N2 C2 N1 . . 118.11(13) ?
    N2 C2 C3 . . 123.76(14) ?
    N1 C2 C3 . . 118.14(13) ?
    C4 C3 C2 . . 119.78(14) ?
    C4 C3 H3 . . 120.1 ?
    C2 C3 H3 . . 120.1 ?
    C3 C4 C5 . . 119.95(13) ?
    C3 C4 H4 . . 120.0 ?
    C5 C4 H4 . . 120.0 ?
    C6 C5 C4 . . 119.40(14) ?
    C6 C5 Cl1 . . 120.23(12) ?
    C4 C5 Cl1 . . 120.37(11) ?
    C5 C6 N1 . . 119.95(13) ?
    C5 C6 H6 . . 120.0 ?
    N1 C6 H6 . . 120.0 ?
    O1 C7 O2 . . 123.22(12) ?
    O1 C7 C8 . . 119.25(12) ?
    O2 C7 C8 . . 117.53(11) ?
    C9 C8 C13 . . 117.89(12) ?
    C9 C8 C7 . . 120.59(12) ?
    C13 C8 C7 . . 121.51(12) ?
    C10 C9 C8 . . 121.23(12) ?
    C10 C9 H9 . . 119.4 ?
    C8 C9 H9 . . 119.4 ?
    C9 C10 C11 . . 120.70(12) ?
    C9 C10 H10 . . 119.6 ?
    C11 C10 H10 . . 119.6 ?
    N3 C11 C10 . . 120.77(13) ?
    N3 C11 C12 . . 121.04(13) ?
    C10 C11 C12 . . 118.16(12) ?
    C13 C12 C11 . . 120.62(12) ?
    C13 C12 H12 . . 119.7 ?
    C11 C12 H12 . . 119.7 ?
    C12 C13 C8 . . 121.38(12) ?
    C12 C13 H13 . . 119.3 ?
    C8 C13 H13 . . 119.3 ?
    C2 N1 C6 . . 122.74(12) ?
    C2 N1 H1 . . 118.6 ?
    C6 N1 H1 . . 118.6 ?
    C2 N2 H2A . . 120.4(13) ?
    C2 N2 H2B . . 119.4(14) ?
    H2A N2 H2B . . 120.1(19) ?
    C11 N3 H3A . . 115.5(12) ?
    C11 N3 H3B . . 112.7(14) ?
    H3A N3 H3B . . 117.8(18) ?
loop_
    _geom_torsion_atom_site_label_1
    _geom_torsion_atom_site_label_2
    _geom_torsion_atom_site_label_3
    _geom_torsion_atom_site_label_4
    _geom_torsion_site_symmetry_1
    _geom_torsion_site_symmetry_2
    _geom_torsion_site_symmetry_3
    _geom_torsion_site_symmetry_4
    _geom_torsion
    _geom_torsion_publ_flag
    N2 C2 C3 C4 . . . . 177.79(15) ?
    N1 C2 C3 C4 . . . . -2.3(2) ?
    C2 C3 C4 C5 . . . . 1.4(2) ?
    C3 C4 C5 C6 . . . . 0.1(2) ?
    C3 C4 C5 Cl1 . . . . 179.43(12) ?
    C4 C5 C6 N1 . . . . -0.6(2) ?
    Cl1 C5 C6 N1 . . . . -179.96(10) ?
    O1 C7 C8 C9 . . . . -6.38(19) ?
    O2 C7 C8 C9 . . . . 173.83(12) ?
    O1 C7 C8 C13 . . . . 172.44(13) ?
    O2 C7 C8 C13 . . . . -7.35(19) ?
    C13 C8 C9 C10 . . . . 0.3(2) ?
    C7 C8 C9 C10 . . . . 179.13(12) ?
    C8 C9 C10 C11 . . . . -1.0(2) ?
    C9 C10 C11 N3 . . . . 179.01(13) ?
    C9 C10 C11 C12 . . . . 1.0(2) ?
    N3 C11 C12 C13 . . . . -178.26(13) ?
    C10 C11 C12 C13 . . . . -0.2(2) ?
    C11 C12 C13 C8 . . . . -0.5(2) ?
    C9 C8 C13 C12 . . . . 0.5(2) ?
    C7 C8 C13 C12 . . . . -178.37(13) ?
    N2 C2 N1 C6 . . . . -178.27(13) ?
    C3 C2 N1 C6 . . . . 1.8(2) ?
    C5 C6 N1 C2 . . . . -0.4(2) ?
loop_
    _geom_hbond_atom_site_label_D
    _geom_hbond_atom_site_label_H
    _geom_hbond_atom_site_label_A
    _geom_hbond_site_symmetry_A
    _geom_hbond_distance_DH
    _geom_hbond_distance_HA
    _geom_hbond_distance_DA
    _geom_hbond_angle_DHA
    N1 H1 O2 3_657 0.86 1.76 2.6135(15) 175.3
    N2 H2A O1 3_657 0.89(2) 1.94(2) 2.8216(18) 172.1(19)
    N2 H2B O1 1_455 0.86(2) 2.10(2) 2.8776(17) 150.3(19)
    N3 H3A O1 4_565 0.862(19) 2.19(2) 3.0357(18) 167.4(17)
    N3 H3B O2 4_665 0.86(2) 2.08(2) 2.9291(18) 171(2)
