# Supplementary material for: 2-Amino-5-chloro­pyridinium 4-amino­benzoate
Source: Acta Crystallogr Sect E Struct Rep Online. 2012 Oct 20;68(Pt 11):o3187. doi: 10.1107/S1600536812043085 (PMC3515278; doi:10.1107/S1600536812043085)
Supplement: Supplementary file 2 [file e-68-o3187-Isup2.hkl]

# 
# h,k,l, Fc-squared, Fo-squared, sigma(Fo-squared) and status flag 
# 
data_I
_shelx_title ' autto in P 21/n' 
_shelx_refln_list_code          4 
_shelx_F_calc_maximum      171.19 
_exptl_crystal_F_000       552.00 
_reflns_d_resolution_high  0.7482 
 
loop_ 
 _symmetry_equiv_pos_as_xyz 
 'x, y, z' 
 '-x+1/2, y+1/2, -z+1/2' 
 '-x, -y, -z' 
 'x-1/2, -y-1/2, z-1/2' 
 
_cell_length_a     6.9879 
_cell_length_b    22.0074 
_cell_length_c     8.0554 
_cell_angle_alpha  90.000 
_cell_angle_beta   92.796 
_cell_angle_gamma  90.000 
 
_shelx_F_squared_multiplier     1.000 
 
loop_ 
 _refln_index_h 
 _refln_index_k 
 _refln_index_l 
 _refln_F_squared_calc 
 _refln_F_squared_meas 
 _refln_F_squared_sigma 
 _refln_observed_status 
   2   0   0      391.62      383.64      7.80 o 
   4   0   0     1205.33     1246.50     17.55 o 
   6   0   0      572.94      571.49      8.80 o 
   8   0   0        2.49        3.03      1.52 o 
   1   1   0     1908.29     1892.42     16.33 o 
   2   1   0      349.60      352.49      4.09 o 
   3   1   0     2572.99     2584.54     23.80 o 
   4   1   0       46.21       59.68      0.88 o 
   5   1   0       83.83       74.47      1.41 o 
   6   1   0     1563.60     1525.65     15.00 o 
   7   1   0      141.06      145.81      4.18 o 
   8   1   0       22.05       20.61      1.53 o 
   9   1   0        0.02        1.98      1.14 o 
   0   2   0     2957.12     2692.03     39.02 o 
   1   2   0     2117.78     2245.27     23.70 o 
   2   2   0      297.08      292.15      2.69 o 
   3   2   0     1950.70     2021.90     17.14 o 
   4   2   0      979.24      986.08      8.45 o 
   5   2   0      128.05      124.23      1.63 o 
   6   2   0      214.11      213.26      2.87 o 
   7   2   0        8.52        9.65      0.91 o 
   8   2   0        0.01        0.33      0.92 o 
   9   2   0       39.01       41.68      2.06 o 
   1   3   0      336.24      323.73      2.29 o 
   2   3   0      742.14      768.78      5.73 o 
   3   3   0       57.64       68.13      0.84 o 
   4   3   0      585.73      581.49      6.01 o 
   5   3   0        9.83       10.78      0.73 o 
   6   3   0        0.50       -0.58      0.58 o 
   7   3   0        0.24       -0.57      0.57 o 
   8   3   0      131.63      131.44      3.47 o 
   9   3   0        1.08        0.42      1.14 o 
   0   4   0       77.27      145.10      3.60 o 
   1   4   0     1905.37     1932.40     12.68 o 
   2   4   0     1591.07     1615.03     11.84 o 
   3   4   0      759.50      816.40      7.16 o 
   4   4   0       38.66       51.66      0.81 o 
   5   4   0      257.15      248.64      2.71 o 
   6   4   0       17.09       14.01      0.78 o 
   7   4   0        5.18        6.45      0.75 o 
   8   4   0        7.27        9.43      1.23 o 
   9   4   0       32.04       35.18      2.06 o 
   1   5   0      107.05       95.46      1.48 o 
   2   5   0     1478.88     1489.17     11.81 o 
   3   5   0      588.97      567.85      4.43 o 
   4   5   0      735.64      883.32      7.20 o 
   5   5   0      100.67       95.66      1.39 o 
   6   5   0        6.41        6.83      0.70 o 
   7   5   0       84.62       83.13      1.88 o 
   8   5   0       39.92       41.36      1.91 o 
   9   5   0        0.14        1.56      1.14 o 
   0   6   0     5604.41     5935.67     69.41 o 
   1   6   0      151.33      159.10      1.25 o 
   2   6   0      266.77      287.94      2.37 o 
   3   6   0       39.01       46.50      0.63 o 
   4   6   0     1429.87     1523.49     12.06 o 
   5   6   0       40.17       40.34      0.85 o 
   6   6   0      182.47      171.35      2.83 o 
   7   6   0       40.34       39.16      1.33 o 
   8   6   0       36.87       42.28      1.99 o 
   9   6   0       11.56       14.65      1.84 o 
   1   7   0     1882.91     1835.09     13.69 o 
   2   7   0     1818.83     1989.65     14.80 o 
   3   7   0      188.99      170.81      1.70 o 
   4   7   0      983.68     1050.54      9.27 o 
   5   7   0       56.28       51.91      1.00 o 
   6   7   0      250.64      244.28      3.59 o 
   7   7   0       63.42       66.90      1.75 o 
   8   7   0        5.83        4.28      0.88 o 
   9   7   0        3.78        6.78      1.38 o 
   0   8   0      199.75      184.58      4.63 o 
   1   8   0     4095.50     4196.66     33.58 o 
   2   8   0     1011.03     1171.20      8.85 o 
   3   8   0      327.18      318.38      2.71 o 
   4   8   0      397.22      394.80      3.37 o 
   5   8   0      171.55      167.26      2.27 o 
   6   8   0       56.43       60.39      1.39 o 
   7   8   0       37.47       34.31      1.13 o 
   8   8   0        1.24        1.21      0.74 o 
   1   9   0     1948.78     1991.92     23.01 o 
   2   9   0     2841.05     2907.36     21.50 o 
   3   9   0      455.50      534.54      4.31 o 
   4   9   0      376.72      373.81      3.23 o 
   5   9   0        0.13        1.27      0.54 o 
   6   9   0      265.48      241.66      3.94 o 
   7   9   0        1.89        0.62      0.53 o 
   8   9   0       47.53       50.76      1.56 o 
   0  10   0     7248.42     7566.55    113.97 o 
   1  10   0     3044.95     3217.95     26.09 o 
   2  10   0      620.76      684.29      5.32 o 
   3  10   0       41.99       33.61      0.60 o 
   4  10   0       21.83       26.52      0.63 o 
   5  10   0      530.05      505.08      5.03 o 
   6  10   0        6.88        6.12      0.60 o 
   7  10   0       25.66       21.78      1.02 o 
   8  10   0        0.38        0.12      0.64 o 
   1  11   0       76.91       92.77      1.81 o 
   2  11   0      718.24      701.55      5.93 o 
   3  11   0      764.07      795.28      6.22 o 
   4  11   0        4.73        6.70      0.60 o 
   5  11   0       23.49       20.31      0.74 o 
   6  11   0       28.89       17.29      0.77 o 
   7  11   0      106.56       96.45      2.44 o 
   8  11   0        0.03        1.08      0.67 o 
   0  12   0       16.93        8.15      0.76 o 
   1  12   0      116.81      129.46      1.40 o 
   2  12   0       68.16       86.86      0.95 o 
   3  12   0       32.36       34.62      0.67 o 
   4  12   0      541.98      535.87      4.80 o 
   5  12   0      183.50      183.90      2.13 o 
   6  12   0       33.56       30.12      0.91 o 
   7  12   0        3.53        4.53      0.78 o 
   8  12   0       28.60       29.31      1.24 o 
   1  13   0      188.10      167.37      2.09 o 
   2  13   0       98.88      113.79      1.27 o 
   3  13   0      204.01      210.53      2.14 o 
   4  13   0      203.04      188.75      2.08 o 
   5  13   0      117.06      103.90      1.59 o 
   6  13   0       39.71       29.52      1.09 o 
   7  13   0        0.35        0.61      0.73 o 
   8  13   0       13.34       15.55      1.24 o 
   0  14   0      385.38      378.53      6.25 o 
   1  14   0       72.81       70.82      1.03 o 
   2  14   0       33.33       34.02      0.75 o 
   3  14   0       36.86       39.82      0.98 o 
   4  14   0      135.66      130.77      1.83 o 
   5  14   0       46.41       40.59      1.17 o 
   6  14   0        0.01       -0.46      0.60 o 
   7  14   0        1.28        0.86      0.73 o 
   8  14   0       29.45       38.00      1.62 o 
   1  15   0       43.14       38.77      0.97 o 
   2  15   0      325.66      318.14      4.31 o 
   3  15   0       44.86       46.00      1.02 o 
   4  15   0      186.95      179.16      2.29 o 
   5  15   0        0.02        0.88      0.78 o 
   6  15   0       45.19       53.27      1.62 o 
   7  15   0        4.98        5.83      0.91 o 
   8  15   0        0.87        3.09      0.96 o 
   0  16   0      329.56      327.98      5.67 o 
   1  16   0      147.02      150.07      2.19 o 
   2  16   0       61.19       54.23      1.23 o 
   3  16   0      343.54      355.47      4.31 o 
   4  16   0      112.32      115.03      1.74 o 
   5  16   0      366.40      343.95      4.30 o 
   6  16   0       41.86       34.64      1.37 o 
   7  16   0        7.01        8.68      1.01 o 
   1  17   0      755.75      735.26      8.26 o 
   2  17   0       66.39       67.11      1.47 o 
   3  17   0      800.36      759.84      8.65 o 
   4  17   0      489.59      475.20      5.05 o 
   5  17   0       33.57       34.66      1.35 o 
   6  17   0       14.12        8.59      0.88 o 
   7  17   0        6.51        7.91      0.96 o 
   0  18   0        4.34        8.23      2.38 o 
   1  18   0      304.36      295.38      4.10 o 
   2  18   0     1001.58      958.45     10.67 o 
   3  18   0      289.67      273.40      3.73 o 
   4  18   0      108.53      113.95      2.09 o 
   5  18   0       54.09       55.16      1.72 o 
   6  18   0       29.58       26.23      3.03 o 
   7  18   0        0.98        5.20      1.95 o 
   1  19   0      533.80      506.94      6.06 o 
   2  19   0      206.11      203.83      3.01 o 
   3  19   0        6.05        5.56      0.70 o 
   4  19   0        6.59        6.00      0.80 o 
   5  19   0       26.15       25.20      1.29 o 
   6  19   0        3.91        4.07      1.08 o 
   7  19   0       22.53       29.48      2.38 o 
   0  20   0        1.20        1.12      0.87 o 
   1  20   0       94.53       98.96      1.84 o 
   2  20   0       12.91       14.14      1.31 o 
   3  20   0       44.95       40.11      1.22 o 
   4  20   0       31.71       34.30      1.33 o 
   5  20   0        0.07        0.48      0.73 o 
   6  20   0        1.86        2.25      2.82 o 
   1  21   0       58.12       55.47      1.37 o 
   2  21   0      156.85      155.29      2.57 o 
   3  21   0       14.57       13.53      0.90 o 
   4  21   0       25.92       24.42      1.20 o 
   5  21   0       18.64       23.91      1.62 o 
   6  21   0       42.37       51.53      2.28 o 
   0  22   0      134.25      119.46      3.05 o 
   1  22   0       92.68       82.10      1.73 o 
   2  22   0        1.33        0.87      0.66 o 
   3  22   0        5.52        2.72      1.06 o 
   4  22   0        5.93        5.60      0.83 o 
   5  22   0        8.60       11.71      1.07 o 
   6  22   0        5.88        6.50      1.52 o 
   1  23   0       14.08       17.48      0.94 o 
   2  23   0       22.54       23.80      1.09 o 
   3  23   0        6.09        7.88      1.37 o 
   4  23   0       14.81       16.74      1.16 o 
   5  23   0       39.41       47.79      1.74 o 
   0  24   0        7.96        7.43      1.14 o 
   1  24   0       18.49       15.74      0.92 o 
   2  24   0       16.69       14.47      0.99 o 
   3  24   0        3.86        3.82      0.77 o 
   4  24   0        2.00        1.81      1.09 o 
   5  24   0        0.10        0.13      0.99 o 
   1  25   0        7.55        7.53      0.81 o 
   2  25   0       52.82       47.11      1.50 o 
   3  25   0       11.30       14.05      1.05 o 
   4  25   0       16.22       16.99      1.22 o 
   0  26   0       17.32       20.14      1.53 o 
   1  26   0        5.17        6.47      0.82 o 
   2  26   0        0.53       -0.26      1.44 o 
   3  26   0        2.31        1.70      1.23 o 
   4  26   0       16.48       14.26      1.30 o 
   1  27   0       28.79       30.09      1.38 o 
   2  27   0       24.63       24.72      1.47 o 
   3  27   0        1.88        2.08      0.99 o 
   0  28   0       24.11       30.72      1.89 o 
   1  28   0       26.55       30.95      1.39 o 
   2  28   0       37.77       36.81      1.76 o 
   1  29   0       24.24       24.29      1.74 o 
  -9   0   1       53.72       44.43      3.03 o 
  -7   0   1       19.16       16.91      1.38 o 
  -5   0   1      364.37      342.91      5.51 o 
  -3   0   1      115.45      142.91      2.03 o 
  -1   0   1      284.39      291.56      3.34 o 
   1   0   1     2799.85     2836.34     30.37 o 
   3   0   1       10.46       11.89      0.50 o 
   5   0   1      161.52      158.78      2.50 o 
   9   0   1        3.38        1.52      1.73 o 
  -9   1   1        0.62        1.31      1.41 o 
  -8   1   1       32.92       34.08      1.76 o 
  -7   1   1       24.89       23.19      1.03 o 
  -6   1   1       31.87       27.60      2.10 o 
  -5   1   1     1649.79     1565.29     15.15 o 
  -4   1   1      388.35      381.52      3.36 o 
  -3   1   1       54.67       61.05      0.78 o 
  -2   1   1       45.36       57.07      0.62 o 
  -1   1   1     4576.26     4374.44     35.51 o 
   0   1   1       45.58       66.36      0.65 o 
   1   1   1      301.20      346.25      2.50 o 
   2   1   1       60.64       56.64      0.60 o 
   3   1   1      193.93      222.35      2.02 o 
   4   1   1      127.79      127.00      1.42 o 
   5   1   1       32.26       31.84      1.19 o 
   6   1   1      799.79      775.80      8.74 o 
   7   1   1       54.11       58.24      4.88 o 
   8   1   1       35.96       38.28      1.84 o 
   9   1   1        5.23        4.18      1.30 o 
  -9   2   1        5.31        4.83      1.30 o 
  -8   2   1       16.85       16.14      1.13 o 
  -7   2   1      254.81      249.08      3.38 o 
  -6   2   1      486.22      474.97      5.31 o 
  -5   2   1       11.42       15.24      0.81 o 
  -4   2   1      374.26      407.04      3.55 o 
  -3   2   1       81.87       98.42      1.08 o 
  -2   2   1     2042.39     2004.03     14.63 o 
  -1   2   1     3067.53     2975.57     22.30 o 
   0   2   1      158.43      154.77      1.57 o 
   1   2   1     7359.02     7046.64     63.52 o 
   2   2   1      913.68      905.01      6.42 o 
   3   2   1      294.64      281.54      2.75 o 
   4   2   1        0.33       -0.07      0.20 o 
   5   2   1      362.08      344.12      3.36 o 
   6   2   1        8.79       12.08      1.70 o 
   7   2   1       38.85       37.33      1.76 o 
   8   2   1        6.51        7.46      2.38 o 
   9   2   1        0.06        1.44      1.14 o 
  -9   3   1        4.72        6.60      1.38 o 
  -8   3   1        3.10        3.97      0.95 o 
  -7   3   1       30.07       31.01      1.08 o 
  -6   3   1       99.71       96.30      1.76 o 
  -5   3   1      315.52      309.39      3.23 o 
  -4   3   1      471.28      489.50      4.18 o 
  -3   3   1     1904.53     1947.38     33.84 o 
  -2   3   1      341.84      383.72      2.99 o 
  -1   3   1      918.77      935.49      7.01 o 
   0   3   1     1853.62     1875.12     16.55 o 
   1   3   1     3603.54     3543.01     24.85 o 
   2   3   1     1923.27     2007.15     13.95 o 
   3   3   1      354.05      423.45      3.37 o 
   4   3   1      205.01      210.06      2.08 o 
   5   3   1      499.92      469.75      4.19 o 
   6   3   1        1.52        1.83      0.59 o 
   7   3   1      146.15      134.31      4.55 o 
   8   3   1       14.16       15.82      1.45 o 
   9   3   1       61.69       65.67      2.61 o 
  -9   4   1       15.42       17.74      1.60 o 
  -8   4   1        7.22        8.33      0.95 o 
  -7   4   1       79.55       82.18      2.00 o 
  -6   4   1       16.14       16.62      0.84 o 
  -5   4   1       38.10       35.27      0.85 o 
  -4   4   1       42.04       41.90      0.78 o 
  -3   4   1      148.16      147.00      1.62 o 
  -2   4   1        0.90        6.09      0.32 o 
  -1   4   1       75.24       92.68      0.80 o 
   0   4   1     5874.55     5508.20     58.17 o 
   1   4   1       11.56       19.50      0.51 o 
   2   4   1     2944.98     2856.18     18.86 o 
   3   4   1     2856.85     3164.46     27.26 o 
   4   4   1       18.65       23.55      0.52 o 
   5   4   1        0.07        1.16      0.51 o 
   6   4   1      236.90      244.23      3.00 o 
   7   4   1        9.44        7.73      1.07 o 
   8   4   1       33.24       35.77      1.84 o 
   9   4   1        7.05        7.30      1.38 o 
  -9   5   1       10.27       14.64      1.60 o 
  -8   5   1        4.86        4.20      0.83 o 
  -7   5   1        0.00       -0.58      0.58 o 
  -6   5   1      487.07      470.08      5.28 o 
  -5   5   1      232.21      220.57      2.50 o 
  -4   5   1        0.12        0.54      0.31 o 
  -3   5   1      277.95      340.23      3.02 o 
  -2   5   1      714.32      871.47      6.52 o 
  -1   5   1     1916.75     1791.14     17.61 o 
   0   5   1     1770.65     1725.02     13.06 o 
   1   5   1     1838.10     1822.17     13.28 o 
   2   5   1      118.82      105.82      1.02 o 
   3   5   1        8.58        5.56      0.25 o 
   4   5   1      185.13      154.93      1.67 o 
   5   5   1      177.37      181.19      1.97 o 
   6   5   1       60.25       59.64      1.20 o 
   7   5   1        2.83        2.67      0.70 o 
   8   5   1        4.51        7.84      2.06 o 
   9   5   1       13.90       14.54      1.60 o 
  -9   6   1       89.69      100.82      3.07 o 
  -8   6   1        0.08        0.02      0.97 o 
  -7   6   1        0.04       -0.53      0.53 o 
  -6   6   1       12.45       14.38      1.03 o 
  -5   6   1       19.87       20.48      0.73 o 
  -4   6   1      173.46      178.68      2.01 o 
  -3   6   1      538.98      518.99      4.08 o 
  -2   6   1      686.32      733.77      6.16 o 
  -1   6   1     1431.57     1394.24     10.26 o 
   0   6   1     1273.61     1306.41      9.43 o 
   1   6   1       22.86       20.79      0.35 o 
   2   6   1      138.84      128.48      1.11 o 
   3   6   1      242.99      319.71      2.50 o 
   4   6   1      111.86      130.14      1.37 o 
   5   6   1        9.79        9.21      0.50 o 
   6   6   1       31.55       33.29      0.91 o 
   7   6   1       18.50       19.59      1.38 o 
   8   6   1       22.17       23.44      2.38 o 
   9   6   1        0.44        1.43      1.30 o 
  -9   7   1        0.01        1.71      1.14 o 
  -8   7   1        1.66        1.23      0.75 o 
  -7   7   1       44.96       46.22      1.50 o 
  -6   7   1      247.76      245.51      3.63 o 
  -5   7   1       31.69       30.18      0.79 o 
  -4   7   1       29.94       20.04      0.65 o 
  -3   7   1     1271.94     1536.73     13.35 o 
  -2   7   1      798.21      893.26      6.68 o 
  -1   7   1      655.27      635.99      4.78 o 
   0   7   1     1229.99     1157.13      8.11 o 
   1   7   1      527.45      572.74      4.11 o 
   2   7   1      606.22      597.27      4.98 o 
   3   7   1      118.68      127.86      1.28 o 
   4   7   1      330.18      319.02      2.77 o 
   5   7   1        0.10        0.30      0.32 o 
   6   7   1       14.07       14.42      0.71 o 
   7   7   1       28.98       28.74      1.11 o 
   8   7   1        0.48        0.33      0.92 o 
  -8   8   1       34.68       32.89      1.38 o 
  -7   8   1        1.80        3.79      0.73 o 
  -6   8   1       33.50       29.42      1.47 o 
  -5   8   1       41.83       47.13      0.98 o 
  -4   8   1      101.06      116.53      1.37 o 
  -3   8   1      321.83      295.72      2.50 o 
  -2   8   1       36.94       31.10      0.45 o 
  -1   8   1       69.67       57.42      0.67 o 
   0   8   1      450.22      538.54      4.20 o 
   1   8   1      229.45      222.80      2.26 o 
   2   8   1      168.54      164.75      1.61 o 
   3   8   1      172.01      184.66      1.59 o 
   4   8   1        0.88        1.35      0.33 o 
   5   8   1       39.91       30.69      0.82 o 
   6   8   1       21.44       15.38      0.73 o 
   7   8   1       80.64       88.38      1.83 o 
   8   8   1        6.34        6.29      1.14 o 
  -8   9   1       17.17       19.90      1.21 o 
  -7   9   1        1.68        1.19      0.66 o 
  -6   9   1       28.18       24.26      1.23 o 
  -5   9   1      116.48      106.24      1.57 o 
  -4   9   1       16.09       13.43      0.48 o 
  -3   9   1       92.45      119.99      1.24 o 
  -2   9   1      158.07      190.76      1.59 o 
  -1   9   1       29.09       51.22      0.53 o 
   0   9   1     1039.62      987.34      6.96 o 
   1   9   1       12.30       22.47      0.36 o 
   2   9   1       13.94       12.15      0.34 o 
   3   9   1       85.14      105.47      1.05 o 
   4   9   1      510.53      568.89      5.04 o 
   5   9   1       36.37       32.16      0.82 o 
   6   9   1      143.60      116.00      1.97 o 
   7   9   1        0.95        2.39      0.88 o 
   8   9   1        6.46        5.72      1.14 o 
  -8  10   1        2.28        2.25      0.69 o 
  -7  10   1       34.28       28.84      1.25 o 
  -6  10   1       89.81       91.85      1.92 o 
  -5  10   1      203.59      172.53      2.38 o 
  -4  10   1        5.26        5.01      0.34 o 
  -3  10   1      167.92      180.98      1.69 o 
  -2  10   1       60.42       51.32      0.83 o 
  -1  10   1       84.11       95.56      0.96 o 
   0  10   1       57.55       69.71      0.83 o 
   1  10   1       30.56       34.17      0.45 o 
   2  10   1       79.85       87.46      1.18 o 
   3  10   1       72.16       96.48      1.58 o 
   4  10   1       55.43       48.35      0.84 o 
   5  10   1        4.51        2.29      0.41 o 
   6  10   1       15.59       19.96      1.02 o 
   7  10   1      136.69      128.21      2.25 o 
   8  10   1        2.64        4.41      1.14 o 
  -8  11   1       18.95       19.19      1.09 o 
  -7  11   1        0.15       -0.55      0.55 o 
  -6  11   1       85.73       77.38      1.58 o 
  -5  11   1        0.05        2.23      0.44 o 
  -4  11   1      181.72      169.35      1.90 o 
  -3  11   1      333.54      348.53      2.99 o 
  -2  11   1      240.03      246.67      2.01 o 
  -1  11   1     1649.43     1705.40     11.93 o 
   0  11   1       14.27       14.63      0.52 o 
   1  11   1     1001.39      967.50      8.98 o 
   2  11   1       94.26       82.22      0.93 o 
   3  11   1       65.52       52.26      0.88 o 
   4  11   1       33.81       33.53      0.71 o 
   5  11   1       33.87       30.20      0.83 o 
   6  11   1       27.96       30.94      0.95 o 
   7  11   1        3.19        2.25      0.64 o 
   8  11   1       10.02        9.80      1.23 o 
  -8  12   1        4.95        6.11      0.83 o 
  -7  12   1      109.55      104.00      2.00 o 
  -6  12   1      288.86      275.00      3.60 o 
  -5  12   1       40.05       35.71      0.91 o 
  -4  12   1       16.96       17.23      0.60 o 
  -3  12   1       22.06       17.91      0.45 o 
  -2  12   1        7.65        4.11      0.21 o 
  -1  12   1       38.75       36.67      0.92 o 
   0  12   1      957.37     1056.96      8.51 o 
   1  12   1       13.46       10.08      0.35 o 
   2  12   1       37.31       35.14      0.58 o 
   3  12   1      166.34      156.02      1.68 o 
   4  12   1        0.00        0.15      0.28 o 
   5  12   1      113.89      105.83      1.61 o 
   6  12   1       33.93       38.44      1.04 o 
   7  12   1       16.51       17.19      1.13 o 
   8  12   1        4.47        6.63      1.14 o 
  -8  13   1        3.47        6.09      0.99 o 
  -7  13   1        7.65        8.33      0.99 o 
  -6  13   1       12.05       12.81      0.80 o 
  -5  13   1       65.66       67.33      1.15 o 
  -4  13   1      442.89      436.58      4.07 o 
  -3  13   1       37.80       45.28      0.78 o 
  -2  13   1       15.47       16.28      0.62 o 
  -1  13   1        0.53        0.97      0.32 o 
   0  13   1     1941.54     1974.26     16.39 o 
   1  13   1       55.83       42.25      0.74 o 
   2  13   1      566.00      540.08      4.69 o 
   3  13   1       23.34       21.36      0.57 o 
   4  13   1       45.58       49.49      0.95 o 
   5  13   1       33.04       33.08      1.46 o 
   6  13   1      105.14       99.54      1.65 o 
   7  13   1       52.89       44.77      1.60 o 
   8  13   1        6.28        9.97      1.95 o 
  -8  14   1       13.20       14.09      1.21 o 
  -7  14   1       29.80       39.81      1.52 o 
  -6  14   1        4.71        4.00      0.75 o 
  -5  14   1       68.34       60.55      1.25 o 
  -4  14   1       28.00       30.93      0.89 o 
  -3  14   1        6.45        5.57      0.77 o 
  -2  14   1        2.25        1.51      0.67 o 
  -1  14   1      405.28      422.86      3.52 o 
   0  14   1        3.73        5.99      0.53 o 
   1  14   1     1579.14     1599.87     14.53 o 
   2  14   1      270.97      248.54      2.95 o 
   3  14   1       10.63       10.18      0.54 o 
   4  14   1        4.63        4.17      0.54 o 
   5  14   1       37.23       37.80      1.33 o 
   6  14   1       16.41       15.36      0.91 o 
   7  14   1       88.81      102.57      2.41 o 
   8  14   1       33.31       32.08      2.60 o 
  -8  15   1       13.82       16.87      1.45 o 
  -7  15   1       13.47        9.35      1.01 o 
  -6  15   1        1.76        0.01      0.60 o 
  -5  15   1       14.37       14.09      0.74 o 
  -4  15   1      123.74      120.32      1.77 o 
  -3  15   1      202.42      185.47      2.26 o 
  -2  15   1       10.54       10.51      0.50 o 
  -1  15   1      194.39      173.58      1.98 o 
   0  15   1      228.40      200.26      2.64 o 
   1  15   1      479.99      494.72      5.71 o 
   2  15   1        4.77        4.17      0.43 o 
   3  15   1       12.16       10.61      0.58 o 
   4  15   1      199.66      194.59      2.72 o 
   5  15   1       49.62       52.84      1.44 o 
   6  15   1        6.10        9.24      0.94 o 
   7  15   1        5.28        6.14      1.26 o 
  -7  16   1        0.00        0.43      0.75 o 
  -6  16   1       49.77       57.39      2.16 o 
  -5  16   1      146.43      140.83      2.10 o 
  -4  16   1      363.27      360.00      5.64 o 
  -3  16   1      109.03      109.54      1.98 o 
  -2  16   1      327.28      308.11      3.90 o 
  -1  16   1      129.22      122.82      1.93 o 
   0  16   1        1.82        3.34      0.74 o 
   1  16   1      120.53      117.04      1.87 o 
   2  16   1      199.98      197.00      2.81 o 
   3  16   1      577.60      566.84      6.26 o 
   4  16   1       43.64       43.67      1.13 o 
   5  16   1      100.44      100.66      1.90 o 
   6  16   1        4.16        3.57      0.94 o 
   7  16   1        0.31        1.86      1.52 o 
  -7  17   1        5.41        6.89      0.96 o 
  -6  17   1       12.92       13.07      0.96 o 
  -5  17   1        0.13        0.06      0.60 o 
  -4  17   1      374.51      357.97      4.28 o 
  -3  17   1      875.00      860.53      9.66 o 
  -2  17   1      379.20      347.81      4.36 o 
  -1  17   1      176.04      171.52      2.59 o 
   0  17   1       30.75       27.32      0.85 o 
   1  17   1      195.63      193.54      3.50 o 
   2  17   1        8.96        9.33      0.72 o 
   3  17   1      307.18      306.61      3.99 o 
   4  17   1       18.02       20.35      0.94 o 
   5  17   1      107.40      116.01      2.09 o 
   6  17   1       19.87       22.84      1.13 o 
   7  17   1        1.76        1.80      1.45 o 
  -7  18   1       12.22       14.53      1.40 o 
  -6  18   1       72.21       77.90      2.60 o 
  -5  18   1       18.07       21.39      1.20 o 
  -4  18   1       48.59       46.63      1.32 o 
  -3  18   1       21.08       20.80      1.06 o 
  -2  18   1       99.99       93.38      1.76 o 
  -1  18   1       34.05       34.00      1.41 o 
   0  18   1        6.41        6.55      0.55 o 
   1  18   1       17.45       18.04      0.80 o 
   2  18   1       81.88       80.56      1.66 o 
   3  18   1      224.31      215.56      3.11 o 
   4  18   1      112.92      114.53      2.36 o 
   5  18   1       40.20       37.68      1.64 o 
   6  18   1        0.23        1.20      0.75 o 
   7  18   1       26.62       31.70      1.96 o 
  -7  19   1       62.86       71.31      3.25 o 
  -6  19   1        0.92       -0.47      0.88 o 
  -5  19   1        1.17        1.93      0.99 o 
  -4  19   1      139.84      147.34      2.50 o 
  -3  19   1       43.26       44.62      1.26 o 
  -2  19   1      453.16      456.98      5.61 o 
  -1  19   1        9.01        7.63      0.77 o 
   0  19   1      121.53      124.61      2.08 o 
   1  19   1       27.71       27.44      1.16 o 
   2  19   1       14.36       12.89      0.84 o 
   3  19   1      350.55      339.04      4.47 o 
   4  19   1      116.37      114.80      2.41 o 
   5  19   1      181.89      179.68      4.80 o 
   6  19   1        0.63        1.57      0.83 o 
   7  19   1        0.27       -0.22      1.30 o 
  -6  20   1        4.74        6.72      2.17 o 
  -5  20   1        0.06       -0.13      0.72 o 
  -4  20   1       23.63       22.05      1.03 o 
  -3  20   1      329.32      324.29      4.32 o 
  -2  20   1        2.93        2.94      0.59 o 
  -1  20   1       26.16       27.45      0.99 o 
   0  20   1      121.03      109.91      1.97 o 
   1  20   1       77.32       78.21      1.66 o 
   2  20   1      138.22      132.98      2.31 o 
   3  20   1       24.68       23.63      1.18 o 
   4  20   1      140.36      136.87      2.77 o 
   5  20   1       27.01       25.98      1.33 o 
   6  20   1        7.09        8.20      1.01 o 
  -6  21   1       47.76       60.67      2.44 o 
  -5  21   1       18.63       19.13      1.44 o 
  -4  21   1       77.55       80.28      1.81 o 
  -3  21   1       15.91       13.49      0.87 o 
  -2  21   1      101.23       88.10      1.78 o 
  -1  21   1       18.55       26.13      2.50 o 
   0  21   1       22.31       24.69      0.99 o 
   1  21   1        2.26        1.05      0.63 o 
   2  21   1       50.68       49.29      1.38 o 
   3  21   1       64.35       67.50      1.77 o 
   4  21   1        0.02        1.62      0.75 o 
   5  21   1        7.33        8.29      0.94 o 
   6  21   1       37.85       49.30      1.87 o 
  -6  22   1        2.04        5.20      1.52 o 
  -5  22   1       17.94       20.80      1.56 o 
  -4  22   1       23.11       20.90      1.03 o 
  -3  22   1        6.59        6.83      0.75 o 
  -2  22   1       11.91       15.19      1.06 o 
  -1  22   1       32.44       28.42      1.10 o 
   0  22   1       27.15       23.27      1.00 o 
   1  22   1        1.18        2.60      0.97 o 
   2  22   1       90.75       87.71      1.84 o 
   3  22   1        6.14        8.10      0.85 o 
   4  22   1       42.01       44.00      1.79 o 
   5  22   1       37.49       43.14      1.70 o 
   6  22   1        0.78        0.83      0.99 o 
  -5  23   1        0.54        1.22      0.99 o 
  -4  23   1        0.01       -0.21      0.66 o 
  -3  23   1        0.46        0.47      0.61 o 
  -2  23   1       75.74       65.25      1.66 o 
  -1  23   1      189.46      179.64      2.88 o 
   0  23   1       58.90       52.99      1.44 o 
   1  23   1        1.96        3.11      0.68 o 
   2  23   1       20.58       20.49      1.06 o 
   3  23   1      109.49      117.89      2.53 o 
   4  23   1        0.30        0.42      0.76 o 
   5  23   1       30.93       32.09      1.52 o 
  -5  24   1       22.49       22.32      1.95 o 
  -4  24   1        0.51        0.57      0.75 o 
  -3  24   1       40.50       43.73      1.37 o 
  -2  24   1       67.89       65.90      1.67 o 
  -1  24   1       62.47       65.05      1.63 o 
   0  24   1       23.25       20.11      1.09 o 
   1  24   1       13.37       12.54      0.92 o 
   2  24   1       18.26       18.75      1.05 o 
   3  24   1       28.23       27.80      1.31 o 
   4  24   1        9.02       13.60      1.16 o 
   5  24   1        0.29       -0.48      0.99 o 
  -4  25   1        3.41        3.30      0.86 o 
  -3  25   1        3.13        2.53      0.88 o 
  -2  25   1        1.73        1.04      0.88 o 
  -1  25   1       22.31       23.64      1.13 o 
   0  25   1       54.14       53.76      2.00 o 
   1  25   1        5.67        4.21      0.80 o 
   2  25   1       18.28       20.29      1.19 o 
   3  25   1       34.88       35.86      1.66 o 
   4  25   1       12.39       14.44      1.50 o 
  -4  26   1        5.12        5.77      1.30 o 
  -3  26   1       60.78       73.90      1.92 o 
  -2  26   1        2.61        1.36      0.77 o 
  -1  26   1       20.00       21.91      1.91 o 
   0  26   1        0.01       -0.41      0.62 o 
   1  26   1       13.04       13.44      1.07 o 
   2  26   1       23.11       26.60      1.34 o 
   3  26   1       79.29       83.18      2.25 o 
   4  26   1        0.64        1.03      0.99 o 
  -3  27   1       17.60       23.30      1.51 o 
  -2  27   1        0.87        0.61      1.13 o 
  -1  27   1        4.24        3.98      1.09 o 
   0  27   1        4.60        7.38      0.87 o 
   1  27   1        4.05        2.32      1.03 o 
   2  27   1       21.03       21.64      1.32 o 
   3  27   1       21.37       25.10      1.73 o 
  -2  28   1        9.80       12.74      1.88 o 
  -1  28   1       12.37       14.26      1.22 o 
   0  28   1        3.27        3.07      0.94 o 
   1  28   1        0.07       -1.21      1.22 o 
   2  28   1       12.84       19.24      1.45 o 
  -1  29   1        0.63       -0.27      1.95 o 
   0  29   1        0.40        0.31      0.79 o 
   1  29   1       25.92       32.72      2.60 o 
  -8   0   2        0.00        0.87      0.92 o 
  -6   0   2       73.87       70.36      2.06 o 
  -4   0   2       54.14       48.15      1.08 o 
  -2   0   2      373.24      381.18     10.30 o 
   0   0   2      238.91      276.14      2.88 o 
   2   0   2      195.47      202.66      2.26 o 
   4   0   2     1101.04     1038.94     15.13 o 
   6   0   2      285.73      277.43      6.94 o 
   8   0   2       71.50       85.83      3.90 o 
  -9   1   2       30.60       39.13      2.06 o 
  -8   1   2        1.71        1.49      0.73 o 
  -7   1   2      240.66      235.09      3.94 o 
  -6   1   2       35.26       34.25      1.08 o 
  -5   1   2       16.00       11.27      0.65 o 
  -4   1   2      130.00      125.45      1.53 o 
  -3   1   2     4002.06     4129.12     34.70 o 
  -2   1   2      100.77      117.95      1.26 o 
  -1   1   2       59.65       46.36      0.56 o 
   0   1   2     1315.24     1313.48      9.72 o 
   1   1   2     9221.74     8868.52     58.95 o 
   2   1   2      397.92      352.53      2.65 o 
   3   1   2      172.60      153.06      1.64 o 
   4   1   2      124.45      125.85      1.66 o 
   5   1   2      233.68      233.75      3.28 o 
   6   1   2       77.95       80.85      1.88 o 
   7   1   2      316.07      319.70      5.96 o 
   8   1   2        9.56       12.35      1.38 o 
   9   1   2        1.53        2.06      1.23 o 
  -9   2   2       12.01       10.91      1.53 o 
  -8   2   2       45.13       51.04      1.67 o 
  -7   2   2       28.63       29.00      1.11 o 
  -6   2   2      436.49      422.17      4.85 o 
  -5   2   2      330.03      308.12      3.60 o 
  -4   2   2       14.30        5.71      0.34 o 
  -3   2   2        6.19       17.75      0.99 o 
  -2   2   2      377.96      375.70      3.20 o 
  -1   2   2     6846.86     6447.51     78.46 o 
   0   2   2        0.09        0.93      0.13 o 
   1   2   2    29305.69    20213.81    382.83 o 
   2   2   2      112.69      120.37      1.20 o 
   3   2   2       58.13       50.15      1.05 o 
   4   2   2      609.77      649.42      4.85 o 
   5   2   2      158.25      161.25      2.17 o 
   6   2   2      173.42      179.83      3.04 o 
   7   2   2       84.68       80.20      2.45 o 
   8   2   2        2.47        2.17      1.07 o 
   9   2   2        0.00        0.35      1.30 o 
  -9   3   2        0.21       -0.52      1.30 o 
  -8   3   2       94.64       97.27      2.33 o 
  -7   3   2      141.55      135.76      3.41 o 
  -6   3   2      358.72      356.69      4.25 o 
  -5   3   2      711.17      703.26      7.28 o 
  -4   3   2      282.22      321.12      3.20 o 
  -3   3   2      290.92      341.73      2.96 o 
  -2   3   2     5273.56     5305.69     42.41 o 
  -1   3   2       34.94       30.25      0.50 o 
   0   3   2    16955.04    15237.88    356.32 o 
   1   3   2     9216.83     8701.21     94.68 o 
   2   3   2      124.81      106.15      1.21 o 
   3   3   2       40.53       54.40      0.77 o 
   4   3   2        3.46        1.08      0.27 o 
   5   3   2       67.84       76.49      1.26 o 
   6   3   2      465.70      469.30      6.09 o 
   7   3   2       84.55       76.08      2.30 o 
   8   3   2        3.23        2.49      1.07 o 
   9   3   2        9.60       11.41      1.45 o 
  -9   4   2       45.96       58.63      3.58 o 
  -8   4   2       21.59       24.82      1.29 o 
  -7   4   2        8.07       10.98      0.78 o 
  -6   4   2      444.52      427.68      4.90 o 
  -5   4   2      976.98      943.65      9.52 o 
  -4   4   2       19.91       12.39      0.46 o 
  -3   4   2      928.22     1003.09      8.24 o 
  -2   4   2       70.85       72.01      0.74 o 
  -1   4   2       48.05       43.01      0.72 o 
   0   4   2     7864.06     7626.20     92.36 o 
   1   4   2     2931.18     2974.99     21.71 o 
   2   4   2      379.91      385.34      3.30 o 
   3   4   2      283.63      295.04      2.70 o 
   4   4   2      350.33      365.34      3.35 o 
   5   4   2      380.25      389.64      4.77 o 
   6   4   2      156.36      163.38      2.46 o 
   7   4   2        7.37        6.19      1.07 o 
   8   4   2        0.10       -0.92      0.92 o 
  -9   5   2        7.06        6.82      1.04 o 
  -8   5   2       13.58       15.64      1.16 o 
  -7   5   2      133.68      128.42      2.50 o 
  -6   5   2       91.97       90.12      1.65 o 
  -5   5   2        9.52       11.25      1.00 o 
  -4   5   2       22.65       25.63      1.10 o 
  -3   5   2     3163.19     3360.75     27.59 o 
  -2   5   2       19.36       12.94      0.29 o 
  -1   5   2       70.65       61.57      1.01 o 
   0   5   2     2020.17     1955.17     16.91 o 
   1   5   2        0.71        1.82      0.14 o 
   2   5   2      452.32      436.62      3.45 o 
   3   5   2      851.78      924.31      7.02 o 
   4   5   2       32.05       36.04      0.65 o 
   5   5   2       82.09       79.75      1.31 o 
   6   5   2       33.80       32.10      0.92 o 
   7   5   2       27.51       25.47      1.53 o 
   8   5   2        0.38        0.77      0.99 o 
  -9   6   2        0.52       -1.08      1.08 o 
  -8   6   2        0.17        0.74      0.73 o 
  -7   6   2        5.82        6.91      0.83 o 
  -6   6   2       69.00       62.17      1.35 o 
  -5   6   2        1.68        0.80      0.71 o 
  -4   6   2      680.68      677.96      6.19 o 
  -3   6   2      731.48      742.89      6.18 o 
  -2   6   2       49.11       61.49      0.67 o 
  -1   6   2        1.54        3.44      0.44 o 
   0   6   2     8157.15     7802.27     97.11 o 
   1   6   2        2.39        3.27      0.15 o 
   2   6   2        3.02        3.83      0.36 o 
   3   6   2      375.92      418.56      3.69 o 
   4   6   2      233.77      206.26      2.35 o 
   5   6   2       76.24       80.31      1.31 o 
   6   6   2       67.56       69.16      1.73 o 
   7   6   2       35.62       36.30      1.95 o 
   8   6   2       23.41       25.95      1.60 o 
  -8   7   2        0.54        0.19      0.73 o 
  -7   7   2       73.25       72.06      1.83 o 
  -6   7   2        5.59        5.05      0.81 o 
  -5   7   2        0.62        2.76      0.46 o 
  -4   7   2       74.41       68.87      1.01 o 
  -3   7   2     2035.49     2113.14     16.77 o 
  -2   7   2        1.77        2.74      0.24 o 
  -1   7   2        9.38        3.74      0.29 o 
   0   7   2     3621.97     3861.58     33.24 o 
   1   7   2      175.52      192.12      1.55 o 
   2   7   2      145.19      149.41      1.56 o 
   3   7   2     2475.81     2586.94     23.13 o 
   4   7   2      258.92      268.44      2.62 o 
   5   7   2        1.49        0.20      0.35 o 
   6   7   2       61.98       65.26      1.61 o 
   7   7   2       89.78       84.32      3.14 o 
   8   7   2       40.63       40.36      1.91 o 
  -8   8   2      101.27      107.59      2.46 o 
  -7   8   2       37.52       37.02      1.33 o 
  -6   8   2        1.72        0.05      0.43 o 
  -5   8   2      348.71      337.53      3.92 o 
  -4   8   2      356.70      339.95      3.20 o 
  -3   8   2      424.01      464.02      3.99 o 
  -2   8   2        0.02        0.85      0.27 o 
  -1   8   2      608.08      578.94      6.00 o 
   0   8   2     2348.96     2437.67     19.62 o 
   1   8   2     2456.68     2585.49     19.17 o 
   2   8   2      134.41      136.35      1.40 o 
   3   8   2     1458.46     1480.24     11.23 o 
   4   8   2      214.48      220.45      2.28 o 
   5   8   2       53.66       53.83      1.05 o 
   6   8   2       94.09       81.83      1.50 o 
   7   8   2        7.84       11.12      1.23 o 
   8   8   2        0.35        0.33      1.07 o 
  -8   9   2       21.49       16.82      1.21 o 
  -7   9   2       23.40       14.94      1.00 o 
  -6   9   2       16.87       17.78      0.91 o 
  -5   9   2      216.21      190.18      2.51 o 
  -4   9   2      671.99      679.26      5.87 o 
  -3   9   2      136.35      120.03      1.24 o 
  -2   9   2     1111.56     1134.05      8.45 o 
  -1   9   2        0.21        0.74      0.20 o 
   0   9   2       64.77       80.48      0.74 o 
   1   9   2       72.45       87.21      0.84 o 
   2   9   2      615.85      582.30      4.30 o 
   3   9   2        0.99        2.04      0.24 o 
   4   9   2        7.71       10.33      0.58 o 
   5   9   2       11.94       16.83      0.71 o 
   6   9   2      229.88      226.38      3.80 o 
   7   9   2       21.35       13.35      1.23 o 
   8   9   2       10.72       10.13      2.28 o 
  -8  10   2        2.43        0.88      0.87 o 
  -7  10   2        7.62        7.38      0.83 o 
  -6  10   2        3.25        4.69      0.63 o 
  -5  10   2      243.41      245.98      2.84 o 
  -4  10   2      140.16      142.78      1.68 o 
  -3  10   2       53.32       44.77      0.67 o 
  -2  10   2      255.82      298.13      2.46 o 
  -1  10   2      526.01      492.88      3.94 o 
   0  10   2      787.58      794.85      5.70 o 
   1  10   2       22.79       29.55      0.50 o 
   2  10   2       67.23       69.61      0.79 o 
   3  10   2      146.25      148.85      1.49 o 
   4  10   2      510.40      515.26      5.01 o 
   5  10   2      405.91      399.65      4.17 o 
   6  10   2       23.81       21.53      0.88 o 
   7  10   2        2.35        3.23      0.88 o 
   8  10   2        0.18       -0.92      0.92 o 
  -8  11   2        8.77       11.07      1.04 o 
  -7  11   2       83.68       86.70      2.00 o 
  -6  11   2       44.53       37.79      1.25 o 
  -5  11   2        1.82        2.97      0.53 o 
  -4  11   2      147.81      137.32      1.60 o 
  -3  11   2      669.22      655.96      5.14 o 
  -2  11   2        0.15        3.72      0.32 o 
  -1  11   2     1007.15     1120.47      7.95 o 
   0  11   2      169.49      203.47      1.67 o 
   1  11   2      638.22      632.52      4.63 o 
   2  11   2      831.44      833.79      6.45 o 
   3  11   2       25.97       19.07      0.93 o 
   4  11   2       11.59       12.29      0.62 o 
   5  11   2       26.08       24.11      0.88 o 
   6  11   2        0.01        0.13      0.59 o 
   7  11   2       15.06       18.78      1.38 o 
   8  11   2        5.33        7.88      1.23 o 
  -8  12   2        6.26        8.11      0.92 o 
  -7  12   2       11.70       13.45      1.04 o 
  -6  12   2      285.45      259.30      3.79 o 
  -5  12   2        8.88        7.86      0.58 o 
  -4  12   2      109.38      106.11      1.50 o 
  -3  12   2       44.39       41.87      0.73 o 
  -2  12   2      521.68      550.76      4.12 o 
  -1  12   2      271.65      269.20      2.32 o 
   0  12   2      588.97      592.69      4.71 o 
   1  12   2      432.52      442.46      3.34 o 
   2  12   2      289.87      321.59      2.75 o 
   3  12   2       33.15       28.90      0.65 o 
   4  12   2      420.85      417.21      4.21 o 
   5  12   2        9.38       11.00      0.75 o 
   6  12   2       13.10       11.72      0.91 o 
   7  12   2       14.80       12.25      1.01 o 
   8  12   2        2.34        3.03      1.07 o 
  -8  13   2       20.82       21.36      1.39 o 
  -7  13   2       45.43       54.38      1.77 o 
  -6  13   2       78.28       72.17      1.67 o 
  -5  13   2        3.08        1.55      0.45 o 
  -4  13   2       26.21       30.40      0.82 o 
  -3  13   2      719.79      695.70      5.60 o 
  -2  13   2      578.81      593.72      4.44 o 
  -1  13   2      635.59      641.43      4.72 o 
   0  13   2      550.88      571.69      4.22 o 
   1  13   2      773.40      767.14      5.58 o 
   2  13   2      135.09      127.59      1.44 o 
   3  13   2       76.48       65.01      1.02 o 
   4  13   2        0.46        0.85      0.38 o 
   5  13   2       16.75       16.40      0.74 o 
   6  13   2       31.78       31.26      1.00 o 
   7  13   2        0.04        1.40      0.99 o 
   8  13   2        4.08        4.99      1.73 o 
  -8  14   2        4.73        2.82      1.07 o 
  -7  14   2       14.99       11.77      1.04 o 
  -6  14   2        3.96        2.44      0.73 o 
  -5  14   2      141.58      135.59      2.53 o 
  -4  14   2      978.45      965.61      9.31 o 
  -3  14   2      185.10      179.73      2.22 o 
  -2  14   2       50.25       46.30      0.79 o 
  -1  14   2       14.71       14.31      0.52 o 
   0  14   2       38.18       41.79      1.01 o 
   1  14   2       24.29       25.36      0.57 o 
   2  14   2      250.09      248.71      2.44 o 
   3  14   2      437.56      439.54      4.03 o 
   4  14   2        1.76        2.31      0.46 o 
   5  14   2       54.34       51.24      1.33 o 
   6  14   2      202.59      182.73      2.83 o 
   7  14   2        0.32        1.55      1.04 o 
  -7  15   2       13.75       14.59      1.14 o 
  -6  15   2        6.22       11.45      0.88 o 
  -5  15   2       28.81       25.17      0.99 o 
  -4  15   2      480.74      460.55      4.86 o 
  -3  15   2      901.89      868.20      8.37 o 
  -2  15   2      221.81      229.95      3.00 o 
  -1  15   2      130.93      128.63      1.64 o 
   0  15   2      107.79      106.56      1.65 o 
   1  15   2        0.01        1.46      0.29 o 
   2  15   2     1913.14     1811.99     16.54 o 
   3  15   2      156.49      155.59      2.41 o 
   4  15   2      185.54      173.08      2.50 o 
   5  15   2      111.73      106.22      1.94 o 
   6  15   2        0.26        0.89      1.19 o 
   7  15   2        3.03        7.64      2.93 o 
  -7  16   2        0.78       -0.58      0.83 o 
  -6  16   2        0.26       -0.60      0.60 o 
  -5  16   2        0.60        1.23      0.55 o 
  -4  16   2        5.47        7.78      0.97 o 
  -3  16   2      133.82      133.87      1.88 o 
  -2  16   2       28.50       28.69      0.74 o 
  -1  16   2      246.78      239.03      3.14 o 
   0  16   2       45.99       42.09      1.02 o 
   1  16   2       24.68       22.36      0.84 o 
   2  16   2      586.66      575.57      8.76 o 
   3  16   2      374.53      373.21      4.93 o 
   4  16   2       19.96       17.51      0.81 o 
   5  16   2      115.42      115.70      2.05 o 
   6  16   2        0.71        0.67      0.94 o 
   7  16   2        8.86        4.59      1.63 o 
  -7  17   2        4.98        5.95      0.92 o 
  -6  17   2        5.52        5.47      0.86 o 
  -5  17   2        8.38        5.86      0.66 o 
  -4  17   2      104.80       92.54      1.56 o 
  -3  17   2       27.69       25.01      0.97 o 
  -2  17   2      415.54      403.90      4.94 o 
  -1  17   2        6.93        8.31      0.96 o 
   0  17   2        4.73        5.27      0.63 o 
   1  17   2        2.89        3.74      0.66 o 
   2  17   2      296.59      286.22      3.75 o 
   3  17   2      445.06      427.62      6.84 o 
   4  17   2        2.82        2.67      0.59 o 
   5  17   2        3.13        3.79      0.67 o 
   6  17   2        2.09        3.74      0.76 o 
   7  17   2       21.05       20.17      1.84 o 
  -7  18   2       26.44       26.88      2.17 o 
  -6  18   2       74.64       76.53      2.60 o 
  -5  18   2        1.47        0.25      0.63 o 
  -4  18   2        3.83        4.45      0.60 o 
  -3  18   2       19.98       18.03      0.85 o 
  -2  18   2       40.37       30.95      1.02 o 
  -1  18   2        1.66        2.15      0.50 o 
   0  18   2       89.63       94.95      1.91 o 
   1  18   2       36.82       39.43      1.09 o 
   2  18   2      210.77      204.92      2.98 o 
   3  18   2        6.30        6.39      0.75 o 
   4  18   2      242.16      242.46      3.94 o 
   5  18   2        7.37        7.82      0.90 o 
   6  18   2        0.82        0.67      0.82 o 
   7  18   2        0.58        2.38      1.95 o 
  -6  19   2       11.67       12.23      1.28 o 
  -5  19   2        1.42        0.21      0.65 o 
  -4  19   2       27.85       30.41      1.46 o 
  -3  19   2       49.47       50.90      1.30 o 
  -2  19   2      121.04      127.91      2.16 o 
  -1  19   2        1.54        0.68      0.54 o 
   0  19   2        3.15        2.17      0.47 o 
   1  19   2       43.93       40.25      1.13 o 
   2  19   2        3.60        4.59      0.65 o 
   3  19   2        6.05        6.22      0.77 o 
   4  19   2       58.89       63.09      3.48 o 
   5  19   2      136.17      137.58      4.02 o 
   6  19   2       16.95       21.09      1.37 o 
  -6  20   2        5.57        4.39      1.08 o 
  -5  20   2      119.47      112.94      3.60 o 
  -4  20   2       28.20       29.63      1.26 o 
  -3  20   2      107.45      101.64      1.94 o 
  -2  20   2      191.49      165.24      2.63 o 
  -1  20   2      729.16      702.52      8.09 o 
   0  20   2      329.40      293.25      3.91 o 
   1  20   2       36.76       31.19      1.05 o 
   2  20   2       54.35       54.44      1.42 o 
   3  20   2       36.76       38.11      1.39 o 
   4  20   2       65.28       64.10      1.85 o 
   5  20   2       26.34       25.11      1.44 o 
   6  20   2       69.54       80.45      2.36 o 
  -5  21   2        7.68        7.01      1.08 o 
  -4  21   2        1.91        2.18      0.67 o 
  -3  21   2       56.12       55.10      1.43 o 
  -2  21   2       13.92       13.96      1.43 o 
  -1  21   2       58.67       68.10      1.57 o 
   0  21   2      260.56      254.09      3.57 o 
   1  21   2       10.73        9.83      0.73 o 
   2  21   2       74.28       71.56      1.81 o 
   3  21   2       39.83       45.97      2.34 o 
   4  21   2       11.97       12.46      1.15 o 
   5  21   2       19.33       19.94      1.35 o 
   6  21   2        0.01        1.48      0.96 o 
  -6  22   2        0.07        0.65      1.30 o 
  -5  22   2       10.90       11.85      1.24 o 
  -4  22   2        3.25        3.71      1.33 o 
  -3  22   2       32.75       35.90      1.19 o 
  -2  22   2       63.69       60.58      1.53 o 
  -1  22   2       86.84       87.43      2.44 o 
   0  22   2       28.49       34.28      1.44 o 
   1  22   2        6.73        4.47      0.67 o 
   2  22   2        0.03       -0.09      0.58 o 
   3  22   2        5.62        4.45      0.85 o 
   4  22   2        0.06        0.49      0.77 o 
   5  22   2       25.85       27.49      1.46 o 
  -5  23   2       10.67        9.54      1.52 o 
  -4  23   2       22.80       26.36      1.33 o 
  -3  23   2        2.06        2.56      0.70 o 
  -2  23   2       44.51       43.99      1.50 o 
  -1  23   2      154.32      148.01      2.56 o 
   0  23   2       22.80       25.26      1.11 o 
   1  23   2        4.46        2.85      0.67 o 
   2  23   2        1.51        1.96      0.64 o 
   3  23   2       92.84       87.85      2.22 o 
   4  23   2       20.74       20.98      1.31 o 
   5  23   2       18.88       19.62      1.32 o 
  -5  24   2       41.12       43.78      2.38 o 
  -4  24   2       44.66       50.95      1.78 o 
  -3  24   2        0.55        0.13      0.60 o 
  -2  24   2       38.51       33.09      1.22 o 
  -1  24   2        9.48        8.87      0.77 o 
   0  24   2       11.02       13.04      1.11 o 
   1  24   2        6.54       10.37      0.87 o 
   2  24   2       31.11       29.87      1.35 o 
   3  24   2        0.16       -0.47      0.75 o 
   4  24   2        8.42        9.51      1.12 o 
   5  24   2        6.64        6.46      1.19 o 
  -4  25   2        6.53        6.62      1.12 o 
  -3  25   2       17.60       17.86      1.41 o 
  -2  25   2        1.92        0.17      1.39 o 
  -1  25   2       15.77       18.46      1.33 o 
   0  25   2        1.28        1.55      1.07 o 
   1  25   2      130.44      132.68      2.49 o 
   2  25   2       57.09       59.47      1.84 o 
   3  25   2        7.72        8.73      1.05 o 
   4  25   2        0.75        0.83      0.99 o 
  -4  26   2        6.76        8.67      1.52 o 
  -3  26   2        3.14        2.45      0.85 o 
  -2  26   2       23.19       22.11      1.16 o 
  -1  26   2       42.91       35.48      1.29 o 
   0  26   2        9.13        7.77      0.87 o 
   1  26   2       10.21       13.04      1.08 o 
   2  26   2       26.27       32.19      1.44 o 
   3  26   2       18.37       18.98      1.52 o 
  -3  27   2        1.80        3.09      1.14 o 
  -2  27   2        0.51        1.33      1.31 o 
  -1  27   2        3.30        2.12      1.19 o 
   0  27   2        6.01        7.41      0.89 o 
   1  27   2        1.50       -0.16      1.47 o 
   2  27   2        9.91        7.99      1.14 o 
   3  27   2       12.74       13.89      1.73 o 
  -2  28   2       19.26       24.99      1.40 o 
  -1  28   2       15.09       14.63      1.47 o 
   0  28   2        1.36       -0.32      0.87 o 
   1  28   2        0.78        0.77      0.83 o 
   2  28   2        0.02        0.26      0.83 o 
  -9   0   3        5.26        4.12      1.73 o 
  -7   0   3       36.36       31.19      1.60 o 
  -5   0   3        0.74        0.87      0.76 o 
  -3   0   3     4173.79     4486.86    132.42 o 
  -1   0   3     1771.71     1686.97     22.44 o 
   1   0   3     1792.00     1899.87     18.66 o 
   3   0   3     1633.35     1700.27     19.67 o 
   5   0   3       14.49       12.82      0.99 o 
   7   0   3      184.03      166.46      5.20 o 
  -9   1   3       21.27       21.24      1.69 o 
  -8   1   3        0.15        0.91      0.78 o 
  -7   1   3        3.80        3.65      0.65 o 
  -6   1   3      215.23      197.97      2.76 o 
  -5   1   3       76.66       70.12      1.33 o 
  -4   1   3      714.33      671.10      6.88 o 
  -3   1   3        7.47        9.09      0.50 o 
  -2   1   3      429.14      443.07      7.21 o 
  -1   1   3       61.69       73.61      0.75 o 
   0   1   3        5.07        0.85      0.16 o 
   1   1   3      193.09      204.08      1.74 o 
   2   1   3      532.86      551.80      4.10 o 
   3   1   3     1148.83     1243.72      9.50 o 
   4   1   3      106.87      123.65      1.43 o 
   5   1   3       16.31       15.62      0.73 o 
   6   1   3        0.67        1.10      0.81 o 
   7   1   3       15.29       19.72      1.41 o 
   8   1   3       26.95       20.77      1.60 o 
  -9   2   3        2.43        3.12      0.95 o 
  -8   2   3       15.08       16.55      1.00 o 
  -7   2   3        5.61        7.38      0.70 o 
  -6   2   3       96.77       89.62      1.65 o 
  -5   2   3       41.22       36.86      0.98 o 
  -4   2   3       28.21       32.54      1.66 o 
  -3   2   3       53.62       48.94      1.03 o 
  -2   2   3       36.39       29.35      0.50 o 
  -1   2   3      400.69      427.59      4.01 o 
   0   2   3      894.93      887.78      7.18 o 
   1   2   3      307.92      326.86      2.61 o 
   2   2   3      539.79      560.07      4.85 o 
   3   2   3      491.97      488.59      3.90 o 
   4   2   3      234.35      247.20      2.46 o 
   5   2   3        3.70        2.90      0.50 o 
   6   2   3        0.93        1.95      0.66 o 
   7   2   3       39.36       45.66      1.99 o 
   8   2   3       10.91       10.06      1.30 o 
  -9   3   3       21.04       20.99      1.38 o 
  -8   3   3        3.81        4.17      0.70 o 
  -7   3   3       34.30       28.75      1.08 o 
  -6   3   3        0.33       -0.38      0.38 o 
  -5   3   3       17.65       16.37      0.78 o 
  -4   3   3      367.92      376.12      4.11 o 
  -3   3   3       37.51       51.22      0.99 o 
  -2   3   3       42.55       36.08      0.52 o 
  -1   3   3       14.70       17.47      0.47 o 
   0   3   3     1916.83     1966.92     20.33 o 
   1   3   3     1114.10     1230.01      9.09 o 
   2   3   3      215.05      225.25      1.94 o 
   3   3   3       26.52       31.11      0.79 o 
   4   3   3       12.61       10.81      0.47 o 
   5   3   3      191.02      187.05      2.30 o 
   6   3   3       52.35       56.80      2.20 o 
   7   3   3      102.51       95.15      3.14 o 
   8   3   3       58.56       53.81      2.71 o 
  -8   4   3       54.30       57.98      1.79 o 
  -7   4   3        0.00        0.03      0.51 o 
  -6   4   3       55.37       58.54      1.33 o 
  -5   4   3     1489.51     1450.54     14.21 o 
  -4   4   3       80.07       74.61      1.29 o 
  -3   4   3      523.09      600.51      4.69 o 
  -2   4   3      407.63      393.81      3.50 o 
  -1   4   3      787.06      736.68      6.67 o 
   0   4   3     2384.65     2450.79     21.18 o 
   1   4   3       27.75       38.50      0.61 o 
   2   4   3       13.26        7.19      0.29 o 
   3   4   3       21.63       20.48      0.65 o 
   4   4   3       11.84       12.47      0.54 o 
   5   4   3       13.31       16.54      0.67 o 
   6   4   3      129.92      135.31      2.54 o 
   7   4   3      135.43      127.92      3.22 o 
   8   4   3        0.46        1.30      1.07 o 
  -8   5   3        0.65        2.12      1.16 o 
  -7   5   3        0.00        0.21      0.53 o 
  -6   5   3      457.46      425.41      4.93 o 
  -5   5   3        0.06        0.68      0.45 o 
  -4   5   3      206.46      194.16      2.43 o 
  -3   5   3        0.09        1.43      0.34 o 
  -2   5   3      201.53      219.01      1.86 o 
  -1   5   3      279.02      274.25      2.74 o 
   0   5   3       58.17       52.99      0.89 o 
   1   5   3      534.00      533.91      4.35 o 
   2   5   3        1.71        2.48      0.33 o 
   3   5   3       36.46       37.83      0.71 o 
   4   5   3        7.40        7.90      0.41 o 
   5   5   3        0.40        0.10      0.40 o 
   6   5   3      354.65      336.11      9.62 o 
   7   5   3        3.98        4.75      1.95 o 
   8   5   3        0.20        0.43      1.30 o 
  -8   6   3        2.58        3.08      1.24 o 
  -7   6   3       60.61       57.15      1.43 o 
  -6   6   3       18.61       27.05      1.52 o 
  -5   6   3      203.71      176.71      2.44 o 
  -4   6   3       62.49       57.41      1.00 o 
  -3   6   3       28.96       30.69      0.53 o 
  -2   6   3      388.10      389.99      3.09 o 
  -1   6   3       56.56       49.83      0.80 o 
   0   6   3     1327.06     1390.28     12.24 o 
   1   6   3      707.55      646.06      6.88 o 
   2   6   3      160.58      189.03      1.71 o 
   3   6   3      363.38      353.74      3.22 o 
   4   6   3       35.21       40.34      0.78 o 
   5   6   3      125.87      134.13      2.38 o 
   6   6   3        9.34        7.43      0.83 o 
   7   6   3       17.79       20.89      1.53 o 
   8   6   3        2.14        3.79      1.23 o 
  -8   7   3       19.75       20.05      1.16 o 
  -7   7   3        2.14        2.80      0.70 o 
  -6   7   3       10.91       10.26      0.70 o 
  -5   7   3      183.27      184.88      2.51 o 
  -4   7   3      373.25      347.82      3.61 o 
  -3   7   3       50.15       54.29      0.74 o 
  -2   7   3      218.89      203.57      1.76 o 
  -1   7   3      266.28      315.59      3.49 o 
   0   7   3       95.02      126.82      2.04 o 
   1   7   3      540.09      589.43      5.59 o 
   2   7   3       55.50       54.19      0.70 o 
   3   7   3       26.86       34.95      0.74 o 
   4   7   3       30.85       28.50      0.69 o 
   5   7   3       47.07       37.97      1.05 o 
   6   7   3        0.72        0.58      0.63 o 
   7   7   3       90.60       80.81      2.37 o 
   8   7   3        5.72        7.19      2.38 o 
  -8   8   3       66.98       70.41      1.96 o 
  -7   8   3       65.54       65.97      1.75 o 
  -6   8   3      118.77       99.19      1.78 o 
  -5   8   3        4.85       10.67      0.62 o 
  -4   8   3       42.02       39.95      0.87 o 
  -3   8   3       12.08       20.57      0.47 o 
  -2   8   3      220.09      212.60      2.01 o 
  -1   8   3      519.32      571.40      6.07 o 
   0   8   3       22.47       34.84      0.69 o 
   1   8   3     1017.91     1024.09      7.30 o 
   2   8   3        1.11        3.08      0.30 o 
   3   8   3        0.48        0.62      0.28 o 
   4   8   3        1.06        0.83      0.31 o 
   5   8   3      122.76      123.57      1.77 o 
   6   8   3       22.47       18.24      1.04 o 
   7   8   3        8.79       11.03      1.00 o 
   8   8   3        1.82        2.43      1.14 o 
  -8   9   3        0.03        0.48      0.73 o 
  -7   9   3       55.20       47.75      1.54 o 
  -6   9   3        0.24       -0.40      0.40 o 
  -5   9   3      545.25      499.15      5.49 o 
  -4   9   3      190.39      204.70      2.38 o 
  -3   9   3       56.26       46.78      0.68 o 
  -2   9   3      266.20      298.89      2.48 o 
  -1   9   3     1099.51     1094.79     11.12 o 
   0   9   3     2114.73     2162.81     18.82 o 
   1   9   3     1526.50     1592.95     11.19 o 
   2   9   3      268.94      266.57      2.18 o 
   3   9   3      241.06      246.23      2.43 o 
   4   9   3        6.20        8.15      0.51 o 
   5   9   3       19.58       20.57      0.94 o 
   6   9   3       35.76       33.89      1.36 o 
   7   9   3        4.79        4.80      0.88 o 
   8   9   3       27.79       33.17      1.84 o 
  -8  10   3        8.98        8.62      0.99 o 
  -7  10   3        2.11        1.72      0.70 o 
  -6  10   3      147.49      135.86      2.46 o 
  -5  10   3        3.25        3.17      0.45 o 
  -4  10   3      165.62      153.15      1.90 o 
  -3  10   3        1.42        3.77      0.35 o 
  -2  10   3      115.36       98.33      0.99 o 
  -1  10   3        4.87        6.26      0.50 o 
   0  10   3        0.13        0.88      0.31 o 
   1  10   3       16.09       18.59      0.39 o 
   2  10   3      734.24      708.85      5.22 o 
   3  10   3       12.99       10.29      0.46 o 
   4  10   3       48.65       49.96      0.99 o 
   5  10   3       28.62       26.74      0.86 o 
   6  10   3       60.26       60.10      1.47 o 
   7  10   3        9.42        6.89      0.88 o 
   8  10   3       12.64       13.08      1.45 o 
  -8  11   3        1.94        3.21      0.83 o 
  -7  11   3        1.57       -0.43      0.63 o 
  -6  11   3        0.65        0.87      0.57 o 
  -5  11   3       29.98       29.98      0.86 o 
  -4  11   3       14.05       11.69      0.55 o 
  -3  11   3      634.71      641.58      5.08 o 
  -2  11   3       51.94       47.78      0.63 o 
  -1  11   3       31.10       23.79      1.12 o 
   0  11   3        9.53       11.24      0.25 o 
   1  11   3      525.32      514.25      3.87 o 
   2  11   3      166.02      154.88      1.56 o 
   3  11   3       75.04       68.22      1.03 o 
   4  11   3        1.85        2.69      0.44 o 
   5  11   3      118.96      118.31      1.95 o 
   6  11   3        4.08        3.89      0.94 o 
   7  11   3        1.91        4.36      0.88 o 
   8  11   3        2.81        7.04      1.23 o 
  -8  12   3       46.93       60.32      3.36 o 
  -7  12   3        3.26        4.16      0.81 o 
  -6  12   3       61.09       62.36      1.54 o 
  -5  12   3       12.78       14.40      0.72 o 
  -4  12   3       67.22       71.15      1.20 o 
  -3  12   3       73.01       78.41      1.08 o 
  -2  12   3      256.15      259.01      2.24 o 
  -1  12   3       12.63       16.75      0.64 o 
   0  12   3      323.46      323.71      2.55 o 
   1  12   3       85.69       87.51      1.13 o 
   2  12   3       15.00       14.65      0.51 o 
   3  12   3      361.24      361.12      3.67 o 
   4  12   3      118.54      108.86      1.60 o 
   5  12   3       11.39        9.99      0.61 o 
   6  12   3        1.77        3.26      0.64 o 
   7  12   3       19.81       21.47      1.24 o 
  -8  13   3        1.60        0.53      0.99 o 
  -7  13   3       33.76       37.70      1.84 o 
  -6  13   3       33.00       33.00      1.16 o 
  -5  13   3       10.65        8.84      0.62 o 
  -4  13   3      322.73      289.39      3.51 o 
  -3  13   3        6.81        8.50      0.44 o 
  -2  13   3      144.37      122.39      1.25 o 
  -1  13   3       37.18       34.79      0.55 o 
   0  13   3      157.84      155.60      1.39 o 
   1  13   3      117.86      116.68      1.15 o 
   2  13   3       91.50       87.46      1.17 o 
   3  13   3      317.51      312.18      3.28 o 
   4  13   3       65.31       62.77      1.20 o 
   5  13   3       13.12       14.05      0.72 o 
   6  13   3        0.06        0.85      0.64 o 
   7  13   3        3.84        4.23      1.07 o 
  -7  14   3       21.82       21.62      1.52 o 
  -6  14   3        1.21        1.35      0.68 o 
  -5  14   3      212.20      203.43      3.30 o 
  -4  14   3      135.78      151.33      2.59 o 
  -3  14   3     1504.41     1483.45     15.04 o 
  -2  14   3       81.18       77.34      0.89 o 
  -1  14   3       15.71       11.63      0.42 o 
   0  14   3      134.45      135.08      1.39 o 
   1  14   3        4.96        4.51      0.32 o 
   2  14   3       51.78       50.68      0.88 o 
   3  14   3       72.93       70.19      1.20 o 
   4  14   3      116.35      122.14      1.74 o 
   5  14   3       10.22       11.34      1.00 o 
   6  14   3        0.04        0.31      0.73 o 
   7  14   3       33.37       37.13      2.28 o 
  -7  15   3       32.14       36.68      1.55 o 
  -6  15   3       61.52       62.60      1.80 o 
  -5  15   3        6.39        8.51      0.96 o 
  -4  15   3        2.19        2.87      0.55 o 
  -3  15   3      135.12      119.61      1.74 o 
  -2  15   3      326.82      329.72      3.52 o 
  -1  15   3      167.95      154.99      1.67 o 
   0  15   3      180.10      177.00      1.85 o 
   1  15   3      117.92      118.17      1.59 o 
   2  15   3       58.12       59.13      1.10 o 
   3  15   3       17.89       19.76      0.82 o 
   4  15   3      158.35      166.68      2.49 o 
   5  15   3        5.34        5.32      0.70 o 
   6  15   3       31.36       33.37      2.20 o 
   7  15   3        2.94        2.95      1.14 o 
  -7  16   3        2.32        1.45      0.83 o 
  -6  16   3      121.30      133.99      2.43 o 
  -5  16   3       10.71        9.74      0.69 o 
  -4  16   3       43.30       37.31      1.22 o 
  -3  16   3        0.03       -0.35      0.35 o 
  -2  16   3       95.94       95.01      1.41 o 
  -1  16   3        0.19        0.20      0.34 o 
   0  16   3      311.72      297.18      3.73 o 
   1  16   3       20.32       17.83      0.81 o 
   2  16   3      553.53      555.07      5.58 o 
   3  16   3        1.11        0.53      0.59 o 
   4  16   3        0.12        0.80      0.59 o 
   5  16   3        0.15        0.33      0.63 o 
   6  16   3       76.41       85.89      3.54 o 
   7  16   3        0.70        1.63      1.07 o 
  -7  17   3        2.67        1.61      0.88 o 
  -6  17   3       52.90       44.96      1.41 o 
  -5  17   3        4.71        4.71      0.66 o 
  -4  17   3       54.78       57.87      1.63 o 
  -3  17   3       48.74       53.21      1.28 o 
  -2  17   3       47.27       40.81      1.06 o 
  -1  17   3        0.89        1.47      0.46 o 
   0  17   3      276.08      254.99      3.37 o 
   1  17   3        4.97        4.44      0.66 o 
   2  17   3       32.60       35.00      1.40 o 
   3  17   3       66.91       62.94      1.65 o 
   4  17   3        6.78        7.67      0.71 o 
   5  17   3       20.40       26.00      1.09 o 
   6  17   3        0.52        1.83      1.52 o 
   7  17   3        1.52        0.33      1.19 o 
  -7  18   3       28.35       36.85      2.38 o 
  -6  18   3        0.24        0.78      0.76 o 
  -5  18   3       17.38       14.22      1.05 o 
  -4  18   3       50.71       50.02      1.58 o 
  -3  18   3       11.14       11.18      0.73 o 
  -2  18   3       78.96       73.26      1.50 o 
  -1  18   3      165.02      142.74      2.24 o 
   0  18   3       18.33       16.92      1.38 o 
   1  18   3        4.62        2.10      0.49 o 
   2  18   3      219.70      215.49      6.35 o 
   3  18   3       10.46       12.22      0.95 o 
   4  18   3        4.30        5.05      0.85 o 
   5  18   3        0.03        0.80      0.92 o 
   6  18   3        7.11        9.31      3.03 o 
  -6  19   3       25.61       24.95      1.64 o 
  -5  19   3       39.01       41.99      1.58 o 
  -4  19   3       81.01       83.42      2.05 o 
  -3  19   3      121.46      116.79      8.24 o 
  -2  19   3        0.06       -0.07      0.58 o 
  -1  19   3      118.99      102.56      1.83 o 
   0  19   3       44.23       57.59      1.33 o 
   1  19   3       30.34       31.34      1.16 o 
   2  19   3       14.36       15.26      0.92 o 
   3  19   3        2.08        3.69      0.71 o 
   4  19   3        7.75        8.47      0.96 o 
   5  19   3       69.83       70.41      2.82 o 
   6  19   3       34.44       34.88      3.68 o 
  -6  20   3        7.91        7.59      1.30 o 
  -5  20   3       12.52       14.77      1.10 o 
  -4  20   3        0.14        1.27      0.99 o 
  -3  20   3      228.76      221.75      3.84 o 
  -2  20   3      189.97      174.73      2.71 o 
  -1  20   3       21.50       23.78      0.94 o 
   0  20   3        0.56        0.95      0.72 o 
   1  20   3       66.89       65.99      1.57 o 
   2  20   3        0.50        0.12      0.58 o 
   3  20   3      116.30      115.64      2.50 o 
   4  20   3        9.33        9.89      1.21 o 
   5  20   3        7.16        9.79      1.73 o 
   6  20   3       58.00       67.75      2.92 o 
  -6  21   3        0.35        0.87      1.08 o 
  -5  21   3        0.63       -0.22      0.67 o 
  -4  21   3       24.31       30.11      1.33 o 
  -3  21   3       49.63       55.31      1.66 o 
  -2  21   3       39.46       36.71      1.35 o 
  -1  21   3        4.67        7.10      0.65 o 
   0  21   3       68.86       63.68      1.48 o 
   1  21   3       14.24       14.74      0.85 o 
   2  21   3       24.74       20.70      1.07 o 
   3  21   3       82.34       82.30      2.07 o 
   4  21   3      231.27      246.55      4.26 o 
   5  21   3       17.57       21.44      1.80 o 
  -5  22   3        6.35        6.94      0.95 o 
  -4  22   3       77.17       76.33      3.12 o 
  -3  22   3        0.15       -0.37      0.67 o 
  -2  22   3      222.08      241.49      3.51 o 
  -1  22   3      130.33      113.15      2.10 o 
   0  22   3       17.73       17.69      1.41 o 
   1  22   3        7.70       10.30      0.84 o 
   2  22   3        0.93        0.37      0.75 o 
   3  22   3       12.56       12.09      1.06 o 
   4  22   3        1.93        3.81      0.95 o 
   5  22   3       34.72       31.81      3.58 o 
  -5  23   3        2.38        5.13      1.08 o 
  -4  23   3       34.26       36.38      1.49 o 
  -3  23   3        1.02        0.17      0.81 o 
  -2  23   3        1.16        0.21      0.71 o 
  -1  23   3        8.85       10.03      1.09 o 
   0  23   3       23.80       22.95      1.75 o 
   1  23   3       10.30       11.29      0.94 o 
   2  23   3        0.76        0.28      0.73 o 
   3  23   3       35.35       38.13      1.56 o 
   4  23   3       32.48       33.41      2.12 o 
   5  23   3       10.29       11.49      1.95 o 
  -4  24   3       45.59       48.62      1.78 o 
  -3  24   3       17.37       17.23      1.19 o 
  -2  24   3        7.61       11.91      1.04 o 
  -1  24   3       23.72       19.99      1.44 o 
   0  24   3       11.52        9.66      0.94 o 
   1  24   3        1.04       -0.41      0.86 o 
   2  24   3        4.05        6.68      0.93 o 
   3  24   3       57.78       61.84      1.94 o 
   4  24   3        4.98        7.02      1.48 o 
  -4  25   3        0.21        0.17      0.92 o 
  -3  25   3       52.40       58.78      1.86 o 
  -2  25   3        3.70        4.90      1.50 o 
  -1  25   3        3.41        2.30      1.51 o 
   0  25   3       39.10       44.73      1.43 o 
   1  25   3       27.78       29.01      1.38 o 
   2  25   3       12.13       14.79      1.16 o 
   3  25   3        8.47        7.24      1.01 o 
   4  25   3       51.07       62.64      3.25 o 
  -3  26   3        8.97        9.98      2.20 o 
  -2  26   3       28.03       33.80      2.04 o 
  -1  26   3        1.80       -0.08      1.35 o 
   0  26   3       54.20       56.16      2.32 o 
   1  26   3        0.00       -0.67      1.12 o 
   2  26   3        1.20        0.69      1.16 o 
   3  26   3        2.53        5.42      1.52 o 
  -2  27   3        0.82       -0.27      1.19 o 
  -1  27   3        4.80        5.34      1.92 o 
   0  27   3       38.99       34.46      1.99 o 
   1  27   3        0.47        1.52      1.08 o 
   2  27   3       34.51       35.33      2.38 o 
  -1  28   3        5.02        8.23      2.28 o 
   0  28   3        0.90        4.33      1.30 o 
   1  28   3       20.06       23.63      1.95 o 
  -8   0   4        0.97        3.20      0.99 o 
  -6   0   4      141.74      139.16      3.07 o 
  -4   0   4       14.39        6.63      0.61 o 
  -2   0   4     2722.36     2984.91     96.34 o 
   0   0   4      825.88      887.11     30.72 o 
   2   0   4      383.00      424.19      5.36 o 
   4   0   4       49.38       46.42      1.53 o 
   6   0   4        1.18        1.89      0.83 o 
   8   0   4       15.07       14.31      2.17 o 
  -8   1   4      120.81      129.73      2.44 o 
  -7   1   4      103.75      101.66      1.95 o 
  -6   1   4        8.29        7.97      0.65 o 
  -5   1   4       21.07       19.92      0.76 o 
  -4   1   4        0.07        0.39      0.41 o 
  -3   1   4      415.36      393.05      5.58 o 
  -2   1   4      480.76      491.30      6.69 o 
  -1   1   4      100.35      116.42      1.43 o 
   0   1   4      178.31      198.42      2.21 o 
   1   1   4      336.78      333.25      2.77 o 
   2   1   4       14.09       14.87      0.86 o 
   3   1   4      164.88      149.16      1.65 o 
   4   1   4      104.24      116.92      1.81 o 
   5   1   4       51.75       57.13      2.16 o 
   6   1   4        6.06        5.61      0.67 o 
   7   1   4       84.63       85.24      2.61 o 
   8   1   4       33.09       33.05      1.84 o 
  -8   2   4        5.89        8.42      0.92 o 
  -7   2   4       17.52       16.90      0.92 o 
  -6   2   4        9.82       13.08      0.76 o 
  -5   2   4      151.18      145.17      2.14 o 
  -4   2   4       50.76       48.26      1.00 o 
  -3   2   4       95.81      127.29      1.74 o 
  -2   2   4       97.57      103.42      1.29 o 
  -1   2   4      207.72      209.60      2.86 o 
   0   2   4     1077.92     1088.98     12.95 o 
   1   2   4      310.16      278.71      2.97 o 
   2   2   4      374.97      361.67      2.97 o 
   3   2   4      301.13      299.55      3.13 o 
   4   2   4       42.09       42.81      1.03 o 
   5   2   4      103.58       96.54      1.70 o 
   6   2   4        0.61        2.95      1.05 o 
   7   2   4        5.28        9.21      1.23 o 
   8   2   4        1.99        5.12      1.23 o 
  -8   3   4       22.75       26.92      1.22 o 
  -7   3   4        3.49        4.18      0.67 o 
  -6   3   4      355.57      329.35      4.06 o 
  -5   3   4      135.06      127.53      1.98 o 
  -4   3   4      296.05      291.11      3.41 o 
  -3   3   4      103.33      109.53      1.33 o 
  -2   3   4     3848.64     3948.37     39.31 o 
  -1   3   4       53.19       66.43      0.78 o 
   0   3   4      319.95      356.77      4.59 o 
   1   3   4      545.66      536.66      4.17 o 
   2   3   4     1435.54     1445.42     10.78 o 
   3   3   4       54.18       60.40      0.94 o 
   4   3   4      210.60      222.32      2.57 o 
   5   3   4       26.36       24.65      0.92 o 
   6   3   4      237.47      240.71      3.75 o 
   7   3   4        2.78        5.17      1.23 o 
   8   3   4       29.69       26.36      1.84 o 
  -8   4   4        5.79        6.73      0.84 o 
  -7   4   4       88.07       81.16      1.73 o 
  -6   4   4       57.50       57.38      1.38 o 
  -5   4   4      802.51      740.87      7.71 o 
  -4   4   4       11.62       11.68      0.59 o 
  -3   4   4        0.27        2.36      0.25 o 
  -2   4   4       86.78       94.58      1.71 o 
  -1   4   4      543.63      498.24      5.37 o 
   0   4   4      911.78      895.14      6.76 o 
   1   4   4     1048.22     1043.66      7.85 o 
   2   4   4     1720.20     1770.20     12.43 o 
   3   4   4      249.53      242.91      2.41 o 
   4   4   4      370.39      367.42      3.83 o 
   5   4   4        0.56        0.49      0.43 o 
   6   4   4        3.82        4.80      0.79 o 
   7   4   4      106.50      104.60      2.91 o 
   8   4   4        0.02        1.52      1.23 o 
  -8   5   4       25.72       29.28      1.46 o 
  -7   5   4       50.19       48.80      1.38 o 
  -6   5   4       38.98       39.02      1.16 o 
  -5   5   4       14.05       15.08      0.73 o 
  -4   5   4      510.17      505.17      5.38 o 
  -3   5   4     1305.87     1302.21     10.58 o 
  -2   5   4      612.20      629.11      7.49 o 
  -1   5   4       40.64       48.49      0.86 o 
   0   5   4      558.88      601.67      6.63 o 
   1   5   4    10762.76    10923.28     79.76 o 
   2   5   4     2003.69     2075.63     14.54 o 
   3   5   4        0.52        1.57      0.28 o 
   4   5   4      143.21      144.47      1.92 o 
   5   5   4        6.17        8.35      0.75 o 
   6   5   4        0.86        1.15      0.70 o 
   7   5   4      193.25      188.99      4.06 o 
   8   5   4        9.36        8.41      1.38 o 
  -8   6   4        7.73       10.17      1.04 o 
  -7   6   4       66.98       56.26      1.49 o 
  -6   6   4      360.20      368.75      4.47 o 
  -5   6   4      116.64      103.38      2.06 o 
  -4   6   4      414.43      401.66      4.44 o 
  -3   6   4      148.98      142.18      1.56 o 
  -2   6   4      135.81      143.89      1.44 o 
  -1   6   4       74.31       61.70      0.99 o 
   0   6   4       30.06       21.30      1.27 o 
   1   6   4      620.77      662.09      6.06 o 
   2   6   4      676.85      683.51      5.06 o 
   3   6   4       45.49       46.45      1.65 o 
   4   6   4      429.29      438.03      4.73 o 
   5   6   4       35.20       37.93      1.08 o 
   6   6   4        5.41        7.88      0.88 o 
   7   6   4       76.99       72.63      2.20 o 
   8   6   4        4.40        5.41      1.30 o 
  -8   7   4       20.39       18.91      1.21 o 
  -7   7   4      116.89      110.98      2.07 o 
  -6   7   4       73.84       57.58      1.40 o 
  -5   7   4       56.81       55.82      1.24 o 
  -4   7   4       27.42       24.20      0.85 o 
  -3   7   4      916.27      902.86      7.49 o 
  -2   7   4      299.82      278.33      3.31 o 
  -1   7   4      889.40      910.87      8.30 o 
   0   7   4      507.36      501.27      4.79 o 
   1   7   4      202.38      205.21      1.86 o 
   2   7   4       52.42       49.47      0.67 o 
   3   7   4       67.19       63.54      1.01 o 
   4   7   4       45.07       47.83      1.18 o 
   5   7   4       66.66       62.92      1.58 o 
   6   7   4        1.98        1.81      0.78 o 
   7   7   4       13.29       14.74      1.69 o 
   8   7   4        0.83        2.82      1.23 o 
  -8   8   4        5.09        6.60      0.95 o 
  -7   8   4        8.34       11.46      1.42 o 
  -6   8   4        2.10        0.62      0.51 o 
  -5   8   4        5.82        3.27      0.48 o 
  -4   8   4       32.99       33.16      0.81 o 
  -3   8   4       70.84       69.81      0.95 o 
  -2   8   4       63.30       59.52      1.13 o 
  -1   8   4      379.32      381.16      3.81 o 
   0   8   4        8.36        2.89      0.33 o 
   1   8   4      164.83      148.02      1.52 o 
   2   8   4       13.79       13.82      0.47 o 
   3   8   4       38.53       37.04      0.81 o 
   4   8   4       53.95       57.65      1.50 o 
   5   8   4      259.65      244.65      3.30 o 
   6   8   4       83.35       82.25      1.96 o 
   7   8   4       17.04       13.19      1.17 o 
   8   8   4        0.29       -0.76      1.19 o 
  -8   9   4       14.35       16.89      1.16 o 
  -7   9   4        9.09       11.69      0.91 o 
  -6   9   4       47.97       48.47      1.31 o 
  -5   9   4       19.36       19.73      0.81 o 
  -4   9   4      125.13      122.39      1.68 o 
  -3   9   4      275.97      280.95      2.65 o 
  -2   9   4      500.28      505.38      5.61 o 
  -1   9   4       82.04       82.26      1.24 o 
   0   9   4       25.55       18.30      0.59 o 
   1   9   4       22.57       25.45      0.47 o 
   2   9   4      287.67      287.36      2.54 o 
   3   9   4       21.48       26.17      1.01 o 
   4   9   4       11.06        9.54      0.73 o 
   5   9   4        4.14        5.51      0.65 o 
   6   9   4        7.32       10.88      0.91 o 
   7   9   4        1.06        0.00      0.82 o 
   8   9   4        0.59        1.19      1.07 o 
  -8  10   4        8.00       11.58      1.11 o 
  -7  10   4        7.36       11.09      0.91 o 
  -6  10   4       75.13       68.55      1.67 o 
  -5  10   4       53.50       53.95      1.14 o 
  -4  10   4       88.83       94.28      1.56 o 
  -3  10   4       38.87       40.60      0.74 o 
  -2  10   4        0.83        4.03      0.35 o 
  -1  10   4      122.60      112.13      1.52 o 
   0  10   4       46.52       44.32      0.85 o 
   1  10   4       87.14       86.40      0.93 o 
   2  10   4       51.80       52.19      0.86 o 
   3  10   4      372.61      370.77      3.50 o 
   4  10   4        0.38       -0.48      0.48 o 
   5  10   4       95.38       95.72      1.82 o 
   6  10   4        3.85        5.29      0.83 o 
   7  10   4        0.85        0.91      1.52 o 
  -8  11   4       18.70       23.02      1.44 o 
  -7  11   4        7.99        8.33      0.85 o 
  -6  11   4       53.74       54.77      1.49 o 
  -5  11   4       29.63       28.01      0.87 o 
  -4  11   4      292.83      286.61      3.14 o 
  -3  11   4     1303.72     1277.91     10.43 o 
  -2  11   4      348.94      362.14      3.68 o 
  -1  11   4       47.24       46.78      1.08 o 
   0  11   4        6.06        6.53      0.44 o 
   1  11   4      253.43      273.29      2.26 o 
   2  11   4       88.05       87.20      1.20 o 
   3  11   4        0.12        1.05      0.61 o 
   4  11   4        9.19       10.15      0.70 o 
   5  11   4       13.19       13.50      0.91 o 
   6  11   4       41.03       38.60      1.73 o 
   7  11   4       42.75       40.34      1.58 o 
  -7  12   4       15.18       13.45      1.02 o 
  -6  12   4      102.73      102.87      3.15 o 
  -5  12   4       23.88       21.76      0.84 o 
  -4  12   4      120.93      125.95      1.78 o 
  -3  12   4     1196.41     1169.25     10.59 o 
  -2  12   4        1.94        2.30      0.56 o 
  -1  12   4      141.71      142.87      2.10 o 
   0  12   4      712.95      700.56      6.16 o 
   1  12   4       47.01       45.25      0.66 o 
   2  12   4      464.07      451.47      4.08 o 
   3  12   4      443.41      461.65      4.64 o 
   4  12   4      187.50      179.12      2.57 o 
   5  12   4       34.69       30.06      1.31 o 
   6  12   4        3.46        3.27      0.79 o 
   7  12   4        2.56        2.26      1.00 o 
  -7  13   4       21.15       24.26      1.95 o 
  -6  13   4        4.37        5.02      0.70 o 
  -5  13   4       40.13       37.88      1.08 o 
  -4  13   4       91.97       88.61      1.39 o 
  -3  13   4      276.54      259.14      2.84 o 
  -2  13   4      621.24      604.09      6.46 o 
  -1  13   4        5.58        8.98      0.94 o 
   0  13   4       29.23       27.19      0.47 o 
   1  13   4       77.02       78.87      1.80 o 
   2  13   4        0.80        0.90      0.34 o 
   3  13   4     1773.79     1779.02     17.88 o 
   4  13   4       54.25       54.36      1.32 o 
   5  13   4       16.84       18.04      0.93 o 
   6  13   4        0.57       -0.24      0.77 o 
   7  13   4       14.48       16.44      1.45 o 
  -7  14   4       74.36       77.37      2.44 o 
  -6  14   4        0.77        1.27      0.63 o 
  -5  14   4      169.43      160.52      2.89 o 
  -4  14   4       45.99       50.53      1.35 o 
  -3  14   4        2.31        2.67      0.39 o 
  -2  14   4        8.43        6.24      0.58 o 
  -1  14   4      549.12      532.10      4.85 o 
   0  14   4      164.28      173.11      1.58 o 
   1  14   4       92.95       92.26      1.15 o 
   2  14   4       79.92       78.95      1.24 o 
   3  14   4      136.39      141.12      1.91 o 
   4  14   4      109.46      105.18      1.89 o 
   5  14   4       73.93       70.23      1.97 o 
   6  14   4       14.37       16.91      1.38 o 
   7  14   4        3.94        3.53      1.14 o 
  -7  15   4       13.06       17.56      1.35 o 
  -6  15   4        1.26        0.86      0.65 o 
  -5  15   4       24.25       24.74      1.07 o 
  -4  15   4       18.60       19.06      0.90 o 
  -3  15   4       96.21       91.56      1.92 o 
  -2  15   4       64.75       69.41      1.10 o 
  -1  15   4        6.89        6.19      0.43 o 
   0  15   4       17.24       18.63      0.60 o 
   1  15   4       42.23       42.85      1.35 o 
   2  15   4      133.20      126.36      1.97 o 
   3  15   4      176.76      181.14      2.86 o 
   4  15   4        8.66        8.01      0.97 o 
   5  15   4        1.30        2.88      0.83 o 
   6  15   4        0.16       -0.35      0.99 o 
   7  15   4        1.23        0.75      1.14 o 
  -7  16   4        5.22        9.23      1.14 o 
  -6  16   4       27.48       23.36      1.20 o 
  -5  16   4      132.34      144.06      2.71 o 
  -4  16   4        7.37        9.73      1.02 o 
  -3  16   4        2.01        0.72      0.39 o 
  -2  16   4       13.21       14.89      0.64 o 
  -1  16   4      184.57      172.02      2.08 o 
   0  16   4       83.28       73.03      1.36 o 
   1  16   4       30.17       27.01      0.86 o 
   2  16   4       39.21       38.95      1.02 o 
   3  16   4       66.41       63.72      1.63 o 
   4  16   4       69.43       67.26      1.79 o 
   5  16   4       18.52       20.25      1.18 o 
   6  16   4        1.35        2.49      1.07 o 
  -6  17   4       93.18      106.68      2.77 o 
  -5  17   4       54.77       51.37      1.41 o 
  -4  17   4        0.00       -0.10      0.46 o 
  -3  17   4       65.89       66.93      1.64 o 
  -2  17   4        0.09       -0.32      0.44 o 
  -1  17   4        3.09        0.65      0.77 o 
   0  17   4       64.53       71.56      1.37 o 
   1  17   4       95.19       80.35      1.78 o 
   2  17   4       17.89       17.72      0.98 o 
   3  17   4        2.26        4.22      2.60 o 
   4  17   4        0.06       -0.92      0.92 o 
   5  17   4       11.58       12.71      1.05 o 
   6  17   4       99.34      105.63      2.58 o 
  -6  18   4       19.22       24.59      1.39 o 
  -5  18   4        3.12        2.21      0.76 o 
  -4  18   4        3.14        4.71      1.37 o 
  -3  18   4       10.40       13.29      0.85 o 
  -2  18   4        6.88        5.99      0.57 o 
  -1  18   4      112.74      100.02      2.03 o 
   0  18   4      284.71      263.39      3.55 o 
   1  18   4       54.39       49.93      1.43 o 
   2  18   4        0.53        1.05      0.59 o 
   3  18   4       10.51        7.62      1.14 o 
   4  18   4        9.32       11.77      1.28 o 
   5  18   4        0.68        1.22      1.12 o 
   6  18   4        8.80        9.83      2.82 o 
  -6  19   4        1.02        1.82      0.92 o 
  -5  19   4       17.72       20.09      1.75 o 
  -4  19   4       56.84       51.87      1.62 o 
  -3  19   4       60.23       59.92      1.54 o 
  -2  19   4        2.54        2.36      1.02 o 
  -1  19   4       60.38       63.46      1.56 o 
   0  19   4       13.34       12.49      0.73 o 
   1  19   4        0.08       -0.46      0.51 o 
   2  19   4        0.28       -0.81      0.81 o 
   3  19   4       46.11       46.68      2.03 o 
   4  19   4        6.98        5.20      1.31 o 
   5  19   4        9.85       10.37      1.44 o 
   6  19   4        0.43        2.26      1.28 o 
  -6  20   4        1.13        2.37      1.19 o 
  -5  20   4        4.28        4.96      0.83 o 
  -4  20   4        6.64       12.28      0.97 o 
  -3  20   4       22.76       25.01      1.91 o 
  -2  20   4       44.31       38.13      1.25 o 
  -1  20   4       41.68       34.54      1.23 o 
   0  20   4       21.74       17.19      1.11 o 
   1  20   4       26.92       25.72      1.39 o 
   2  20   4        0.16       -1.83      2.06 o 
   3  20   4       69.04       68.88      4.88 o 
   4  20   4        3.27        2.38      1.16 o 
   5  20   4       47.94       50.67      2.52 o 
  -5  21   4        3.75        3.55      0.83 o 
  -4  21   4      117.02      109.52      3.75 o 
  -3  21   4      107.70      104.88      2.34 o 
  -2  21   4       30.38       37.67      1.38 o 
  -1  21   4       13.77       13.06      1.03 o 
   0  21   4        0.58        0.98      0.84 o 
   1  21   4        6.03        4.80      1.00 o 
   2  21   4       31.60       30.23      2.17 o 
   3  21   4        3.43        2.78      1.00 o 
   4  21   4       18.91       17.49      2.17 o 
   5  21   4        0.09        0.03      1.19 o 
  -5  22   4       10.49       10.84      2.17 o 
  -4  22   4        8.21       10.87      0.99 o 
  -3  22   4       28.77       39.74      2.03 o 
  -2  22   4       84.40       89.23      2.05 o 
  -1  22   4      146.68      136.44      2.77 o 
   0  22   4      156.82      146.65      3.91 o 
   1  22   4       23.60       22.32      2.93 o 
   2  22   4       53.32       61.45      2.31 o 
   3  22   4       94.43       91.35      2.98 o 
   4  22   4       46.54       39.70      2.23 o 
  -4  23   4        7.55        6.85      0.85 o 
  -3  23   4        0.28        0.26      0.76 o 
  -2  23   4       57.46       54.00      2.31 o 
  -1  23   4       49.22       41.58      1.44 o 
   0  23   4       15.11       15.23      3.47 o 
   1  23   4       22.64       21.52      1.40 o 
   2  23   4      107.98      118.04      3.37 o 
   3  23   4       29.31       34.90      2.09 o 
   4  23   4       12.68       16.92      3.14 o 
  -4  24   4       14.61       16.45      1.31 o 
  -3  24   4        3.03        1.99      0.83 o 
  -2  24   4        0.77        0.97      1.61 o 
  -1  24   4        5.02        6.79      2.06 o 
   0  24   4      153.36      141.27      4.33 o 
   1  24   4       40.17       41.77      2.82 o 
   2  24   4        7.69        3.33      2.38 o 
   3  24   4        4.08        3.49      1.18 o 
  -3  25   4        0.58        1.07      0.87 o 
  -2  25   4       53.43       65.20      1.88 o 
  -1  25   4        0.78        2.76      0.98 o 
   0  25   4       15.84       18.62      2.82 o 
   1  25   4       23.42       24.21      1.73 o 
   2  25   4        1.62        1.52      1.21 o 
   3  25   4        0.98        0.22      1.30 o 
  -2  26   4       22.23       28.30      1.48 o 
  -1  26   4       17.53       18.21      2.76 o 
   0  26   4       21.67       22.96      1.58 o 
   1  26   4        2.97        2.82      1.08 o 
   2  26   4        3.23        4.99      1.30 o 
  -1  27   4        7.15       13.44      1.52 o 
   0  27   4       23.85       25.79      1.95 o 
   1  27   4        5.80        8.89      1.52 o 
  -7   0   5       20.02       20.21      1.45 o 
  -5   0   5      283.38      261.56      4.67 o 
  -3   0   5        3.04        2.88      0.46 o 
  -1   0   5      128.85      121.59      2.91 o 
   1   0   5      151.22      145.32      2.35 o 
   3   0   5      772.58      785.07     11.33 o 
   5   0   5       46.38       42.39      1.69 o 
   7   0   5        7.02        8.89      1.73 o 
  -8   1   5        1.11        1.89      0.75 o 
  -7   1   5       14.42       16.46      0.92 o 
  -6   1   5        4.51        2.94      0.56 o 
  -5   1   5        0.01        0.27      0.40 o 
  -4   1   5      176.08      168.17      2.28 o 
  -3   1   5      511.66      527.27      5.52 o 
  -2   1   5      507.76      538.06      8.66 o 
  -1   1   5        0.24        0.05      0.19 o 
   0   1   5      120.53      120.43      2.64 o 
   2   1   5      144.31      156.71      1.71 o 
   3   1   5        5.10        7.37      0.51 o 
   4   1   5      256.32      262.58      3.44 o 
   5   1   5        9.31        8.21      0.65 o 
   6   1   5       10.96       11.82      0.87 o 
   7   1   5        0.12        0.85      1.63 o 
   8   1   5        4.03        5.65      1.41 o 
  -8   2   5        5.02        4.53      0.78 o 
  -7   2   5       32.76       34.78      1.19 o 
  -6   2   5       43.38       33.90      1.44 o 
  -5   2   5      145.51      129.46      2.06 o 
  -4   2   5      225.37      223.46      2.84 o 
  -3   2   5       39.48       36.44      0.84 o 
  -2   2   5      303.09      286.73      4.03 o 
  -1   2   5      333.43      327.65      4.44 o 
   0   2   5      121.38      116.65      1.79 o 
   1   2   5       66.32       61.29      0.89 o 
   2   2   5      183.51      196.83      2.58 o 
   3   2   5        6.56        7.91      0.55 o 
   4   2   5      170.01      171.69      3.94 o 
   5   2   5        0.09        0.27      0.54 o 
   6   2   5       22.32       24.74      1.05 o 
   7   2   5        0.11        0.83      0.99 o 
   8   2   5        2.72        1.73      1.23 o 
  -8   3   5        0.62        0.15      0.67 o 
  -7   3   5        0.41        0.34      0.56 o 
  -6   3   5        9.41        5.96      0.67 o 
  -5   3   5       51.64       52.45      1.24 o 
  -4   3   5       10.43       10.02      0.62 o 
  -3   3   5        4.19        2.87      0.37 o 
  -2   3   5      371.27      390.47      3.55 o 
  -1   3   5      208.34      207.22      2.10 o 
   0   3   5       77.41       83.05      1.02 o 
   1   3   5        0.79        1.37      0.25 o 
   2   3   5       24.41       35.19      0.79 o 
   3   3   5        9.49       11.26      0.56 o 
   4   3   5        0.02        1.28      0.48 o 
   5   3   5        0.44        0.75      0.59 o 
   6   3   5        3.37        2.92      0.79 o 
   7   3   5        0.14        0.20      1.63 o 
  -8   4   5       26.75       28.48      1.27 o 
  -7   4   5       11.27       10.23      0.78 o 
  -6   4   5        1.81        2.20      0.56 o 
  -5   4   5        0.90       -0.03      0.40 o 
  -4   4   5      120.83      114.45      1.76 o 
  -3   4   5        3.38        5.07      0.40 o 
  -2   4   5       22.17       22.25      0.59 o 
  -1   4   5       21.95       19.72      0.46 o 
   0   4   5      397.98      398.44      3.52 o 
   1   4   5       18.19       18.74      0.50 o 
   2   4   5      185.44      182.01      2.16 o 
   3   4   5       16.07       17.88      0.72 o 
   4   4   5       46.38       42.33      1.11 o 
   5   4   5        0.01       -0.40      0.45 o 
   6   4   5        4.57        2.99      0.79 o 
   7   4   5       19.46       19.10      1.53 o 
  -8   5   5       16.00       19.90      1.31 o 
  -7   5   5        0.58        1.34      0.59 o 
  -6   5   5       28.54       29.57      1.06 o 
  -5   5   5        1.12       -0.07      0.40 o 
  -4   5   5       13.30       11.98      0.62 o 
  -3   5   5       28.60       29.41      0.77 o 
  -2   5   5        5.99        6.21      0.35 o 
  -1   5   5        7.04        8.68      0.40 o 
   0   5   5      291.48      316.88      2.91 o 
   1   5   5       23.09       26.68      0.59 o 
   2   5   5        5.61        8.67      0.48 o 
   3   5   5        3.22        2.65      0.50 o 
   4   5   5        3.21        2.52      0.51 o 
   5   5   5        6.72        7.18      0.67 o 
   6   5   5       63.76       61.99      2.09 o 
   7   5   5        3.63        5.90      0.95 o 
  -8   6   5        0.54        0.92      0.83 o 
  -7   6   5       38.27       41.90      1.29 o 
  -6   6   5      283.82      264.79      3.52 o 
  -5   6   5        1.04        1.04      0.48 o 
  -4   6   5      455.64      441.54      4.89 o 
  -3   6   5      276.63      263.95      2.88 o 
  -2   6   5       10.32        9.51      0.38 o 
  -1   6   5      171.32      176.11      2.41 o 
   0   6   5      576.80      597.76      5.09 o 
   1   6   5       73.16       72.82      0.99 o 
   2   6   5        1.21        1.98      0.38 o 
   3   6   5       87.85       88.83      2.10 o 
   4   6   5       12.15       11.20      0.70 o 
   5   6   5        0.00       -0.48      0.48 o 
   6   6   5      153.28      161.85      3.00 o 
   7   6   5       19.03       23.02      1.33 o 
  -8   7   5        0.88        2.02      0.83 o 
  -7   7   5        0.01       -0.33      0.59 o 
  -6   7   5      159.63      141.89      2.29 o 
  -5   7   5      229.95      233.22      4.10 o 
  -4   7   5        3.68        5.61      0.69 o 
  -3   7   5       22.09       23.45      0.59 o 
  -2   7   5       17.43       15.86      0.52 o 
  -1   7   5       44.23       41.30      1.02 o 
   0   7   5     1327.94     1337.46     10.87 o 
   1   7   5      391.53      410.57      4.09 o 
   2   7   5       63.21       74.75      1.24 o 
   3   7   5       23.14       23.66      0.82 o 
   4   7   5        0.32        0.24      0.49 o 
   5   7   5       24.20       25.69      1.15 o 
   6   7   5       31.13       30.08      1.33 o 
   7   7   5       32.77       35.74      1.58 o 
  -8   8   5        8.36        9.38      1.02 o 
  -7   8   5       28.89       27.77      1.16 o 
  -6   8   5       79.09       75.10      1.65 o 
  -5   8   5      195.44      192.12      2.75 o 
  -4   8   5      182.87      167.44      2.16 o 
  -3   8   5      749.23      727.66      6.17 o 
  -2   8   5      289.73      287.22      5.40 o 
  -1   8   5       35.88       34.65      0.94 o 
   0   8   5       27.77       28.28      0.85 o 
   1   8   5      412.19      417.07      3.74 o 
   2   8   5      209.96      208.65      2.45 o 
   3   8   5      339.96      348.38      4.15 o 
   4   8   5       93.65       92.80      1.58 o 
   5   8   5        0.51        0.14      0.63 o 
   6   8   5       98.19      100.32      2.29 o 
   7   8   5       22.66       24.51      1.32 o 
  -7   9   5        6.95        9.52      0.95 o 
  -6   9   5        2.66        4.69      0.62 o 
  -5   9   5       10.93       12.90      0.81 o 
  -4   9   5       86.05       81.11      1.37 o 
  -3   9   5        0.01       -0.23      0.42 o 
  -2   9   5       15.23       15.59      1.18 o 
  -1   9   5       50.10       46.62      1.08 o 
   0   9   5      219.31      223.94      2.91 o 
   1   9   5       29.98       31.25      0.66 o 
   2   9   5        6.26        8.67      0.57 o 
   3   9   5      112.19      113.56      1.71 o 
   4   9   5       98.14       92.18      1.58 o 
   5   9   5        0.87       -0.29      0.89 o 
   6   9   5        2.04        2.47      0.79 o 
   7   9   5        6.66        8.04      1.00 o 
  -7  10   5        3.33        6.68      0.83 o 
  -6  10   5        2.25        3.77      0.62 o 
  -5  10   5      130.83      126.86      1.88 o 
  -4  10   5        1.13        2.59      0.46 o 
  -3  10   5      130.04      125.76      1.48 o 
  -2  10   5        0.14       -0.37      0.41 o 
  -1  10   5        2.71        3.22      0.45 o 
   0  10   5       17.79       20.07      0.98 o 
   1  10   5        0.85        1.05      0.31 o 
   2  10   5      570.19      561.02      5.54 o 
   3  10   5        2.62        2.83      0.74 o 
   4  10   5        0.86        1.44      0.60 o 
   5  10   5        1.00       -0.48      0.66 o 
   6  10   5        3.61        4.19      0.88 o 
   7  10   5        2.26        4.39      0.91 o 
  -7  11   5       20.83       22.98      2.61 o 
  -6  11   5        5.87        8.45      1.02 o 
  -5  11   5       24.23       26.57      0.91 o 
  -4  11   5      399.71      386.62      4.09 o 
  -3  11   5      369.13      339.30      3.59 o 
  -2  11   5      244.07      242.38      3.71 o 
  -1  11   5       83.23       74.69      1.98 o 
   0  11   5      143.05      144.82      2.17 o 
   1  11   5       43.26       42.44      0.69 o 
   2  11   5      409.76      406.06      4.22 o 
   3  11   5       50.66       43.26      1.08 o 
   4  11   5      192.77      192.34      2.77 o 
   5  11   5        0.63        0.15      1.11 o 
   6  11   5       28.77       27.00      1.36 o 
   7  11   5        0.01       -0.41      0.79 o 
  -7  12   5       23.57       23.35      1.24 o 
  -6  12   5       22.21       25.41      1.11 o 
  -5  12   5        3.84        2.67      0.48 o 
  -4  12   5       43.12       45.14      1.10 o 
  -3  12   5      182.93      188.14      2.90 o 
  -2  12   5     1036.75     1009.22     14.29 o 
  -1  12   5        2.22        3.58      1.46 o 
   0  12   5      129.19      132.62      2.44 o 
   1  12   5        5.98        5.99      0.42 o 
   2  12   5       38.60       41.90      0.94 o 
   3  12   5        8.59        8.34      0.72 o 
   4  12   5        0.54        0.77      0.60 o 
   5  12   5       31.16       27.02      2.23 o 
   6  12   5       26.60       27.89      1.57 o 
   7  12   5        1.28       -0.22      0.88 o 
  -7  13   5        0.01       -0.39      0.87 o 
  -6  13   5       74.04       79.37      2.28 o 
  -5  13   5        5.01        6.16      0.66 o 
  -4  13   5       64.74       70.87      1.28 o 
  -3  13   5        2.65        1.87      0.37 o 
  -2  13   5        5.74        5.46      1.25 o 
  -1  13   5        4.20        4.40      0.70 o 
   0  13   5       97.70      100.15      1.58 o 
   1  13   5       13.72       13.61      0.57 o 
   2  13   5        3.88        3.13      0.49 o 
   3  13   5       31.04       33.48      1.12 o 
   4  13   5       25.99       30.44      1.07 o 
   5  13   5        3.50        3.46      0.75 o 
   6  13   5        0.22        0.09      0.70 o 
  -7  14   5       21.98       21.32      1.45 o 
  -6  14   5        2.44        2.17      0.72 o 
  -5  14   5       87.95       88.71      1.99 o 
  -4  14   5       20.19       17.68      0.90 o 
  -3  14   5       88.59       91.80      1.42 o 
  -2  14   5       26.14       27.74      0.91 o 
  -1  14   5       85.37       90.44      2.03 o 
   0  14   5        3.52        3.21      0.47 o 
   1  14   5       33.20       35.31      0.89 o 
   2  14   5        1.04        0.67      0.44 o 
   3  14   5       90.05       94.26      3.16 o 
   4  14   5       68.14       66.22      1.53 o 
   5  14   5       46.23       47.14      1.66 o 
   6  14   5        3.60        0.98      1.63 o 
  -6  15   5        4.33        5.95      0.88 o 
  -5  15   5        9.62        9.66      0.82 o 
  -4  15   5       15.19       16.98      0.94 o 
  -3  15   5        0.27        1.30      0.37 o 
  -2  15   5        6.02        5.27      0.87 o 
  -1  15   5      115.18      103.93      2.03 o 
   0  15   5        2.98        1.50      0.32 o 
   1  15   5      130.33      126.09      2.22 o 
   2  15   5        0.14        0.25      0.43 o 
   3  15   5       32.98       32.70      2.40 o 
   4  15   5        1.19       -0.65      0.65 o 
   5  15   5        9.21        9.96      1.12 o 
   6  15   5        5.71        5.64      1.14 o 
  -6  16   5        5.92        6.09      0.88 o 
  -5  16   5        0.07        0.03      0.62 o 
  -4  16   5        0.82        0.05      0.48 o 
  -3  16   5        0.05        0.40      0.35 o 
  -2  16   5      149.70      150.80      3.41 o 
  -1  16   5       91.66       84.08      1.93 o 
   0  16   5       39.69       32.50      0.93 o 
   1  16   5       75.98       69.58      1.96 o 
   2  16   5        0.14       -0.23      0.61 o 
   3  16   5        4.32        3.64      1.24 o 
   4  16   5        3.82        4.47      1.36 o 
   5  16   5       10.86       12.46      2.17 o 
   6  16   5        0.44        0.54      1.07 o 
  -6  17   5        3.83        3.65      0.79 o 
  -5  17   5      144.35      154.28      2.92 o 
  -4  17   5       43.64       42.67      1.29 o 
  -3  17   5        0.09       -0.29      0.35 o 
  -2  17   5        5.05        3.97      0.54 o 
  -1  17   5        0.40       -0.16      0.78 o 
   0  17   5      133.39      125.81      2.32 o 
   1  17   5       12.71       15.34      1.19 o 
   2  17   5        3.68        2.62      1.84 o 
   3  17   5       36.87       40.85      3.14 o 
   4  17   5        2.94        1.26      2.82 o 
   5  17   5        8.11        7.71      1.51 o 
   6  17   5       31.34       35.11      2.60 o 
  -6  18   5        1.13        1.53      0.92 o 
  -5  18   5        0.85        1.68      0.83 o 
  -4  18   5        5.63        6.42      0.85 o 
  -3  18   5       58.81       58.50      1.56 o 
  -2  18   5       69.11       71.06      2.71 o 
  -1  18   5       70.42       59.04      2.38 o 
   0  18   5       21.22       21.78      0.90 o 
   1  18   5      129.69      114.42      2.71 o 
   2  18   5       13.94       17.16      2.82 o 
   3  18   5       15.18       14.56      1.37 o 
   4  18   5        2.82        1.01      1.73 o 
   5  18   5        0.21       -1.00      1.00 o 
  -5  19   5       11.95       10.58      0.99 o 
  -4  19   5        1.77        1.25      0.69 o 
  -3  19   5        8.09        8.47      0.73 o 
  -2  19   5        4.60        3.02      0.86 o 
  -1  19   5       10.22        8.24      0.72 o 
   0  19   5       13.50       12.32      1.19 o 
   1  19   5        8.60        8.44      1.02 o 
   2  19   5        7.33        6.18      1.01 o 
   3  19   5       60.37       51.53      2.49 o 
   4  19   5        4.98        6.47      1.41 o 
   5  19   5        8.57       12.42      1.70 o 
  -5  20   5        5.01        6.00      0.97 o 
  -4  20   5        4.73        6.08      0.83 o 
  -3  20   5      133.27      134.23      4.14 o 
  -2  20   5        1.33        2.07      0.56 o 
  -1  20   5        0.02        0.49      0.78 o 
   0  20   5       28.25       22.07      1.73 o 
   1  20   5       12.98       15.03      3.14 o 
   2  20   5        4.19        2.74      1.02 o 
   3  20   5       15.13       13.46      1.39 o 
   4  20   5       17.08       16.06      4.01 o 
   5  20   5        1.98        0.14      1.73 o 
  -5  21   5       15.69       13.44      1.52 o 
  -4  21   5        4.43        4.79      0.72 o 
  -3  21   5        2.15        1.91      0.69 o 
  -2  21   5       16.88       14.53      0.91 o 
  -1  21   5        1.48        1.67      0.73 o 
   0  21   5       18.42       17.21      1.20 o 
   1  21   5       15.63       17.61      1.37 o 
   2  21   5        7.19        6.63      1.20 o 
   3  21   5       52.40       52.03      4.01 o 
   4  21   5       36.60       39.83      2.28 o 
  -4  22   5        1.97        2.28      1.23 o 
  -3  22   5      139.81      156.58      3.11 o 
  -2  22   5       71.09       81.16      1.94 o 
  -1  22   5       29.64       30.81      1.26 o 
   0  22   5       10.69        8.92      1.01 o 
   1  22   5       14.52       14.52      1.37 o 
   2  22   5        3.81        1.67      2.60 o 
   3  22   5        0.29        3.25      1.95 o 
   4  22   5        0.31       -1.02      1.02 o 
  -4  23   5        2.63        1.73      1.08 o 
  -3  23   5        1.00        2.97      0.83 o 
  -2  23   5       13.16       12.45      1.56 o 
  -1  23   5        0.18        0.00      1.52 o 
   0  23   5        3.32       -0.65      2.60 o 
   1  23   5        1.00        0.35      1.02 o 
   2  23   5        2.03        2.91      3.90 o 
   3  23   5       55.56       57.31      2.50 o 
  -3  24   5      129.65      139.52      3.31 o 
  -2  24   5        9.95       10.70      0.99 o 
  -1  24   5       77.78       83.88      2.93 o 
   0  24   5        4.55       -0.22      2.82 o 
   1  24   5        2.30        1.38      1.41 o 
   2  24   5       12.19       19.29      1.73 o 
   3  24   5        4.04        6.07      1.52 o 
  -2  25   5       38.46       34.94      3.79 o 
  -1  25   5        0.01        1.08      0.87 o 
   0  25   5        2.12        1.30      1.08 o 
   1  25   5        7.35        7.59      1.30 o 
   2  25   5        0.05        0.87      1.08 o 
   0  26   5        0.03        0.00      1.08 o 
  -6   0   6      208.58      190.67      7.04 o 
  -4   0   6      153.10      146.85      3.07 o 
  -2   0   6      309.24      309.87      5.13 o 
   0   0   6      101.11       90.62      2.06 o 
   2   0   6       83.59       77.75      1.63 o 
   4   0   6      466.51      443.82     16.91 o 
   6   0   6        5.45        5.43      1.30 o 
  -7   1   6       38.44       39.96      1.30 o 
  -6   1   6        1.50        1.97      0.62 o 
  -5   1   6        1.72        0.99      0.45 o 
  -4   1   6       64.56       63.34      1.30 o 
  -3   1   6      195.10      177.21      2.36 o 
  -2   1   6      289.35      274.39      3.27 o 
  -1   1   6      246.08      242.01      2.95 o 
   0   1   6       10.06        7.73      0.47 o 
   1   1   6      599.78      610.32      5.86 o 
   2   1   6      136.77      125.25      1.72 o 
   3   1   6        6.08        6.53      0.56 o 
   4   1   6       13.71       17.45      0.87 o 
   5   1   6        4.83        4.92      0.67 o 
   6   1   6        0.94       -0.34      0.67 o 
   7   1   6        5.97        6.01      1.30 o 
  -7   2   6       15.01       15.07      0.96 o 
  -6   2   6       73.53       70.68      1.60 o 
  -5   2   6      118.96      117.26      1.98 o 
  -4   2   6      149.09      144.54      2.14 o 
  -3   2   6      190.28      186.46      2.44 o 
  -2   2   6        0.60        1.22      0.40 o 
  -1   2   6      527.45      537.22      5.25 o 
   0   2   6       47.18       44.47      0.91 o 
   1   2   6        9.66       10.67      1.02 o 
   2   2   6      200.33      203.54      2.44 o 
   3   2   6        0.28       -0.06      0.45 o 
   4   2   6        7.58        8.83      0.70 o 
   5   2   6       45.07       45.25      1.29 o 
   6   2   6       10.01       10.10      0.87 o 
   7   2   6       18.10       19.18      1.84 o 
  -7   3   6        0.02        0.59      0.59 o 
  -6   3   6       24.34       24.23      1.03 o 
  -5   3   6       13.86       14.51      0.73 o 
  -4   3   6       58.51       55.61      1.98 o 
  -3   3   6       67.06       72.43      1.32 o 
  -2   3   6       78.98       65.82      1.19 o 
  -1   3   6        3.37        3.29      0.45 o 
   0   3   6      198.57      190.99      2.52 o 
   1   3   6        4.60        4.79      0.42 o 
   2   3   6      710.96      715.62      6.83 o 
   3   3   6       38.06       39.94      1.08 o 
   4   3   6        0.51        0.81      0.54 o 
   5   3   6       20.13       18.59      0.94 o 
   6   3   6        9.89        9.95      1.00 o 
   7   3   6        4.91        3.74      1.14 o 
  -7   4   6       22.33       22.73      1.10 o 
  -6   4   6       76.57       70.01      1.62 o 
  -5   4   6       25.25       30.76      1.03 o 
  -4   4   6        2.98        3.29      0.48 o 
  -3   4   6        4.73        4.83      0.48 o 
  -2   4   6      403.12      406.02      4.20 o 
  -1   4   6      419.92      436.02      5.48 o 
   0   4   6       12.13       12.58      0.52 o 
   1   4   6      166.21      165.23      2.04 o 
   2   4   6       34.91       36.76      0.90 o 
   3   4   6      150.89      152.38      2.27 o 
   4   4   6        0.45        0.36      0.51 o 
   5   4   6       38.00       38.40      1.24 o 
   6   4   6        2.55        3.40      0.88 o 
   7   4   6        3.26        6.04      1.13 o 
  -7   5   6       48.46       46.41      1.40 o 
  -6   5   6       43.73       40.44      1.24 o 
  -5   5   6      127.91      113.55      1.95 o 
  -4   5   6        8.21        8.58      0.62 o 
  -3   5   6       87.85       79.86      1.29 o 
  -2   5   6      213.40      206.73      2.48 o 
  -1   5   6      121.22      122.07      1.43 o 
   0   5   6        7.33        9.05      0.47 o 
   1   5   6       22.72       19.85      0.69 o 
   2   5   6        0.22        0.84      0.42 o 
   3   5   6      165.36      159.94      2.35 o 
   4   5   6        0.01        0.22      0.51 o 
   5   5   6       51.86       52.87      1.43 o 
   6   5   6       13.67       13.57      1.97 o 
   7   5   6       53.69       48.80      2.26 o 
  -7   6   6        0.72        0.14      0.65 o 
  -6   6   6      157.83      158.05      2.54 o 
  -5   6   6        3.01        5.27      0.62 o 
  -4   6   6       28.14       29.41      1.50 o 
  -3   6   6       40.50       42.35      1.07 o 
  -2   6   6      510.06      520.23      5.09 o 
  -1   6   6        5.73        7.48      0.44 o 
   0   6   6      401.12      392.73      3.59 o 
   1   6   6      228.23      236.47      2.69 o 
   2   6   6       63.96       63.36      1.21 o 
   3   6   6       80.51       75.41      1.40 o 
   4   6   6       52.31       56.51      1.53 o 
   5   6   6        2.44        2.06      0.69 o 
   6   6   6        1.36        0.92      0.93 o 
   7   6   6        1.77        1.55      0.91 o 
  -7   7   6       15.67       23.51      1.08 o 
  -6   7   6        9.12        9.38      1.19 o 
  -5   7   6      104.14      108.55      1.91 o 
  -4   7   6        0.21        0.08      0.40 o 
  -3   7   6       81.18       79.84      1.30 o 
  -2   7   6       10.74       11.13      0.49 o 
  -1   7   6       46.64       51.48      0.77 o 
   0   7   6      210.13      208.44      2.11 o 
   1   7   6      337.65      341.81      3.60 o 
   2   7   6      678.87      649.69      6.30 o 
   3   7   6      158.10      151.31      2.11 o 
   4   7   6        0.24       -0.38      0.54 o 
   5   7   6        0.63       -0.43      0.72 o 
   6   7   6       27.76       24.25      1.25 o 
   7   7   6        2.33        1.36      0.95 o 
  -7   8   6       24.75       22.41      1.10 o 
  -6   8   6        1.55        1.31      0.53 o 
  -5   8   6      459.99      452.72      5.24 o 
  -4   8   6       11.94       12.69      1.05 o 
  -3   8   6       10.16        9.34      0.54 o 
  -2   8   6       85.18       92.81      1.23 o 
  -1   8   6       34.37       30.53      0.97 o 
   0   8   6        0.88        1.29      0.34 o 
   1   8   6       77.84       76.63      1.25 o 
   2   8   6      466.50      459.46      4.75 o 
   3   8   6      117.04      113.01      1.80 o 
   4   8   6       16.81       18.66      0.94 o 
   5   8   6        1.74        0.31      0.70 o 
   6   8   6       12.54       14.39      2.08 o 
   7   8   6       45.28       50.13      1.92 o 
  -7   9   6        2.86        3.04      0.92 o 
  -6   9   6        0.19        0.08      0.55 o 
  -5   9   6       22.46       22.61      0.97 o 
  -4   9   6      212.90      210.44      2.62 o 
  -3   9   6      275.08      274.95      3.07 o 
  -2   9   6      774.23      768.55      9.87 o 
  -1   9   6       24.16       26.49      0.97 o 
   0   9   6       24.56       24.01      0.95 o 
   1   9   6      320.82      303.41      3.94 o 
   2   9   6       79.74       78.35      1.39 o 
   3   9   6      483.00      492.11      5.12 o 
   4   9   6        2.90        3.71      0.79 o 
   5   9   6        3.02        4.08      0.81 o 
   6   9   6        2.17        2.28      0.83 o 
  -7  10   6        2.22        2.69      0.76 o 
  -6  10   6       20.43       17.97      1.00 o 
  -5  10   6       47.73       49.52      1.27 o 
  -4  10   6       52.58       51.12      1.11 o 
  -3  10   6       78.45       81.17      1.38 o 
  -2  10   6      643.18      633.53     10.80 o 
  -1  10   6       19.01       17.60      0.84 o 
   0  10   6        1.02        1.22      0.39 o 
   1  10   6       71.20       72.44      2.04 o 
   2  10   6       13.44       12.84      0.68 o 
   3  10   6      312.72      323.29      4.15 o 
   4  10   6      284.47      288.03      4.95 o 
   5  10   6        3.52        3.21      0.83 o 
   6  10   6       23.42       20.03      1.25 o 
  -7  11   6        2.00        4.04      0.86 o 
  -6  11   6       62.16       67.97      1.78 o 
  -5  11   6        0.54        0.96      0.49 o 
  -4  11   6        0.85        0.60      0.41 o 
  -3  11   6      320.92      321.08      3.54 o 
  -2  11   6      203.14      210.08      3.46 o 
  -1  11   6       25.48       29.82      1.75 o 
   0  11   6       14.14       17.02      0.97 o 
   1  11   6       83.43       81.02      1.37 o 
   2  11   6       86.62       90.54      1.50 o 
   3  11   6        1.92        1.84      0.56 o 
   4  11   6      250.11      249.30      4.33 o 
   5  11   6        1.49        0.37      0.70 o 
   6  11   6       20.41       21.73      1.29 o 
  -6  12   6       31.91       34.55      1.37 o 
  -5  12   6        4.85        6.10      0.60 o 
  -4  12   6        9.83       11.63      0.64 o 
  -3  12   6       75.44       74.39      1.56 o 
  -2  12   6       47.44       43.50      1.82 o 
  -1  12   6       38.95       41.98      1.20 o 
   0  12   6      162.05      155.95      2.50 o 
   1  12   6        1.28        1.32      0.41 o 
   2  12   6        1.24        0.82      0.44 o 
   3  12   6        0.37        2.06      0.63 o 
   4  12   6      243.31      243.88      4.51 o 
   5  12   6        4.26        1.95      0.75 o 
   6  12   6       17.21       14.19      1.16 o 
  -6  13   6       24.49       28.01      2.28 o 
  -5  13   6       13.62       14.14      0.82 o 
  -4  13   6       93.97       88.69      1.49 o 
  -3  13   6       52.44       58.60      1.09 o 
  -2  13   6        6.61        6.95      0.75 o 
  -1  13   6       55.78       62.42      1.74 o 
   0  13   6       55.29       54.35      1.37 o 
   1  13   6       17.56       17.70      0.67 o 
   2  13   6       35.96       28.16      0.97 o 
   3  13   6       31.89       29.55      1.05 o 
   4  13   6       19.60       25.34      1.97 o 
   5  13   6        0.31       -0.32      0.73 o 
   6  13   6        6.68        5.32      1.23 o 
  -6  14   6       25.32       33.50      1.84 o 
  -5  14   6       19.76       19.01      1.07 o 
  -4  14   6        1.56        3.13      0.63 o 
  -3  14   6       13.59       12.55      0.58 o 
  -2  14   6       11.18        9.54      0.87 o 
  -1  14   6        4.68        4.96      0.75 o 
   0  14   6       10.80       12.74      0.77 o 
   1  14   6        0.61       -0.43      0.43 o 
   2  14   6        1.17        0.43      0.50 o 
   3  14   6        6.62        5.88      0.91 o 
   4  14   6        6.11        7.85      1.19 o 
   5  14   6       33.38       32.64      1.69 o 
   6  14   6        7.66        9.21      1.38 o 
  -6  15   6       14.19       15.94      1.30 o 
  -5  15   6       50.39       53.97      1.65 o 
  -4  15   6       99.70       99.24      2.03 o 
  -3  15   6        4.59        6.51      0.87 o 
  -2  15   6       10.15       12.95      1.08 o 
  -1  15   6        7.98        6.12      0.95 o 
   0  15   6      288.40      260.71      3.26 o 
   1  15   6        0.13       -0.17      0.43 o 
   2  15   6       50.55       48.58      1.66 o 
   3  15   6       11.66       14.08      1.12 o 
   4  15   6        1.27       -1.73      1.73 o 
   5  15   6        0.15       -0.54      1.41 o 
  -6  16   6       48.62       54.01      2.71 o 
  -5  16   6       30.39       34.00      1.29 o 
  -4  16   6       27.88       28.15      1.10 o 
  -3  16   6       20.81       20.46      1.00 o 
  -2  16   6       14.40       14.20      1.12 o 
  -1  16   6       36.35       34.26      1.38 o 
   0  16   6       11.98       11.63      1.30 o 
   1  16   6       90.42       94.50      2.33 o 
   2  16   6        0.02       -0.43      0.87 o 
   3  16   6       44.31       39.72      1.88 o 
   4  16   6        0.37        0.06      1.82 o 
   5  16   6        1.93        1.43      1.19 o 
  -5  17   6        5.06        3.62      0.77 o 
  -4  17   6       32.95       32.99      1.16 o 
  -3  17   6       58.69       59.95      1.63 o 
  -2  17   6        8.28        7.15      1.95 o 
  -1  17   6        7.75        6.13      1.20 o 
   0  17   6        6.69        6.85      0.62 o 
   1  17   6        6.62        5.72      1.30 o 
   2  17   6        0.18       -0.06      2.38 o 
   3  17   6       20.78       16.17      1.55 o 
   4  17   6       20.82       20.02      2.17 o 
   5  17   6       10.95       10.40      1.73 o 
  -5  18   6        4.17        3.08      0.92 o 
  -4  18   6       15.87       19.27      1.18 o 
  -3  18   6       32.23       34.17      1.11 o 
  -2  18   6        0.21       -0.13      1.08 o 
  -1  18   6        2.86        3.03      1.04 o 
   0  18   6       88.40       80.86      3.36 o 
   1  18   6        4.92        5.51      0.81 o 
   2  18   6       38.02       32.52      1.95 o 
   3  18   6        0.10       -0.52      1.01 o 
   4  18   6        1.87       -1.59      2.17 o 
  -5  19   6        0.59        0.22      0.87 o 
  -4  19   6       19.91       19.11      1.05 o 
  -3  19   6       66.69       73.48      1.75 o 
  -2  19   6       22.70       22.54      0.92 o 
  -1  19   6        0.49        2.00      0.65 o 
   0  19   6        6.37        7.12      1.08 o 
   1  19   6       42.63       36.77      2.49 o 
   2  19   6        0.00        0.00      0.87 o 
   3  19   6       47.78       52.08      2.60 o 
   4  19   6        0.84       -1.92      3.03 o 
  -4  20   6       23.12       24.29      1.21 o 
  -3  20   6       31.16       28.85      1.10 o 
  -2  20   6       14.21       17.72      1.11 o 
  -1  20   6       12.70       13.69      1.08 o 
   0  20   6      121.36      115.95      3.79 o 
   1  20   6        8.59        7.99      1.00 o 
   2  20   6        0.01       -0.46      1.52 o 
   3  20   6       56.89       62.06      2.71 o 
   4  20   6       11.98        9.45      5.53 o 
  -4  21   6        3.30        1.52      0.87 o 
  -3  21   6        8.16        8.97      0.90 o 
  -2  21   6       21.95       23.03      0.95 o 
  -1  21   6        0.69        1.35      0.76 o 
   0  21   6        9.82        6.25      2.06 o 
   1  21   6        0.01       -0.46      1.95 o 
   2  21   6        3.73        4.28      1.41 o 
   3  21   6       23.08       27.34      1.94 o 
  -3  22   6       15.31       15.33      1.14 o 
  -2  22   6       15.23       18.50      1.26 o 
  -1  22   6       48.31       55.08      1.79 o 
   0  22   6        0.00       -1.41      1.41 o 
   1  22   6        3.70        3.07      1.00 o 
   2  22   6        0.22        0.04      1.41 o 
   3  22   6        2.32        0.43      1.30 o 
  -2  23   6       12.15       11.05      1.08 o 
  -1  23   6        4.65        5.85      0.87 o 
   0  23   6        2.98        4.05      1.52 o 
   1  23   6       29.20       28.18      1.73 o 
   2  23   6        0.50        0.22      1.08 o 
  -1  24   6        1.61        3.90      0.87 o 
   0  24   6        2.32        0.87      1.08 o 
   1  24   6        0.77        0.22      1.08 o 
  -7   0   7       21.70       21.73      1.60 o 
  -5   0   7       31.83       25.54      4.23 o 
  -3   0   7       86.49       89.00      2.22 o 
  -1   0   7       25.61       27.34      1.20 o 
   1   0   7       14.85       14.42      1.07 o 
   3   0   7       10.93       13.25      1.14 o 
   5   0   7        0.11       -0.83      0.83 o 
  -7   1   7       11.31       12.08      0.94 o 
  -6   1   7        4.83        4.95      0.70 o 
  -5   1   7        0.02       -0.48      0.48 o 
  -4   1   7       20.59       20.50      0.87 o 
  -3   1   7        7.11        8.26      0.56 o 
  -2   1   7       16.85       17.70      0.99 o 
  -1   1   7       61.17       64.19      1.29 o 
   0   1   7      178.56      167.13      2.66 o 
   1   1   7       31.34       27.71      0.83 o 
   2   1   7       11.02       10.62      0.81 o 
   3   1   7        0.35        0.23      0.48 o 
   4   1   7        9.34       10.33      0.81 o 
   5   1   7        2.57        1.29      0.67 o 
   6   1   7        2.68        1.64      0.70 o 
  -7   2   7        0.01        0.17      0.59 o 
  -6   2   7       23.69       22.31      1.16 o 
  -5   2   7        3.26        1.49      0.51 o 
  -4   2   7       78.99       78.10      1.54 o 
  -3   2   7      106.17      103.78      1.70 o 
  -2   2   7        0.05        0.03      0.37 o 
  -1   2   7        3.69        4.98      0.91 o 
   0   2   7       54.27       55.37      1.11 o 
   1   2   7        5.86        4.81      0.47 o 
   2   2   7       38.12       37.90      1.11 o 
   3   2   7        2.61        3.12      0.59 o 
   4   2   7       22.65       23.09      1.44 o 
   5   2   7        0.10        1.46      0.65 o 
   6   2   7        0.50        0.07      0.79 o 
  -7   3   7        1.62        1.88      0.70 o 
  -6   3   7        9.67        8.56      0.78 o 
  -5   3   7        0.22        0.25      0.45 o 
  -4   3   7        7.50        7.14      0.62 o 
  -3   3   7       52.26       50.47      1.16 o 
  -2   3   7        1.66        1.66      0.48 o 
  -1   3   7       48.70       48.32      1.08 o 
   0   3   7        4.23        4.36      0.47 o 
   1   3   7       11.00       12.29      0.66 o 
   2   3   7        1.06        1.54      0.51 o 
   3   3   7       71.53       70.00      1.51 o 
   4   3   7        1.96        1.84      0.65 o 
   5   3   7       65.07       63.61      2.19 o 
   6   3   7        2.18        2.02      0.91 o 
  -7   4   7        0.35        0.43      0.66 o 
  -6   4   7        0.37        0.79      0.59 o 
  -5   4   7       48.83       44.03      1.24 o 
  -4   4   7       92.89       90.21      1.67 o 
  -3   4   7       71.27       68.00      1.34 o 
  -2   4   7      205.15      205.94      2.55 o 
  -1   4   7      201.21      201.91      2.50 o 
   0   4   7        1.81        2.05      0.40 o 
   1   4   7       47.99       47.43      1.05 o 
   2   4   7       44.76       51.15      1.66 o 
   3   4   7       59.05       66.23      1.51 o 
   4   4   7        0.03        0.52      0.62 o 
   5   4   7       51.14       50.78      1.51 o 
   6   4   7        6.73        5.70      1.00 o 
  -7   5   7        3.93        2.65      0.74 o 
  -6   5   7       39.96       34.11      1.18 o 
  -5   5   7       44.54       45.78      1.27 o 
  -4   5   7       23.80       24.83      0.92 o 
  -3   5   7        6.01        7.07      0.56 o 
  -2   5   7      294.26      292.28      3.32 o 
  -1   5   7       74.02       74.15      1.32 o 
   0   5   7        3.74        4.42      0.53 o 
   1   5   7       11.79       13.18      0.67 o 
   2   5   7       53.80       53.67      1.18 o 
   3   5   7       11.61       15.11      0.87 o 
   4   5   7       84.73       88.62      1.84 o 
   5   5   7        0.01        1.28      0.70 o 
   6   5   7        6.30        5.50      1.00 o 
  -7   6   7       13.18       13.75      0.97 o 
  -6   6   7       19.89       19.67      0.99 o 
  -5   6   7       16.16       14.69      0.86 o 
  -4   6   7        0.46       -0.17      0.48 o 
  -3   6   7       44.94       44.79      1.01 o 
  -2   6   7       76.82       79.48      1.39 o 
  -1   6   7      140.54      143.95      1.99 o 
   0   6   7       81.85       74.13      1.31 o 
   1   6   7        0.54       -0.19      0.36 o 
   2   6   7       29.32       31.01      0.91 o 
   3   6   7       35.34       36.74      1.16 o 
   4   6   7      125.82      130.99      2.29 o 
   5   6   7       23.12       19.10      1.22 o 
   6   6   7        0.34       -0.83      0.83 o 
  -7   7   7        0.24        0.67      0.67 o 
  -6   7   7        0.04       -0.18      0.55 o 
  -5   7   7        4.20        4.31      0.62 o 
  -4   7   7       56.02       55.85      1.30 o 
  -3   7   7       18.08       18.50      0.76 o 
  -2   7   7       10.80        9.58      0.70 o 
  -1   7   7        4.20        4.92      0.44 o 
   0   7   7      103.80      105.06      1.60 o 
   1   7   7       36.07       33.07      0.91 o 
   2   7   7       33.44       32.17      0.95 o 
   3   7   7       23.75       25.40      1.15 o 
   4   7   7       15.69       16.81      1.04 o 
   5   7   7       16.47       14.07      1.32 o 
   6   7   7       15.05       13.06      1.13 o 
  -6   8   7        2.16        1.70      0.64 o 
  -5   8   7       74.65       76.28      1.60 o 
  -4   8   7       43.20       40.25      1.15 o 
  -3   8   7      294.36      282.51      3.22 o 
  -2   8   7       89.99       91.97      1.67 o 
  -1   8   7        3.87        4.52      0.44 o 
   0   8   7       93.51       96.36      1.50 o 
   1   8   7       12.03       12.92      0.70 o 
   2   8   7        0.04        0.11      0.44 o 
   3   8   7       13.51       12.82      0.84 o 
   4   8   7       43.03       44.38      1.49 o 
   5   8   7        9.34        9.60      1.04 o 
   6   8   7        6.06        7.02      1.11 o 
  -6   9   7       92.33      100.43      2.05 o 
  -5   9   7       12.22       13.68      0.81 o 
  -4   9   7      109.72      117.10      1.83 o 
  -3   9   7        5.67        7.89      0.56 o 
  -2   9   7      537.42      532.57      6.10 o 
  -1   9   7      233.50      233.90      2.77 o 
   0   9   7        1.94        1.69      0.43 o 
   1   9   7      282.50      275.52      3.19 o 
   2   9   7       50.67       48.13      1.14 o 
   3   9   7       52.53       54.59      1.40 o 
   4   9   7        2.17        3.86      0.86 o 
   5   9   7        7.88        6.70      1.00 o 
   6   9   7       25.68       24.93      3.63 o 
  -6  10   7        0.07       -0.62      0.80 o 
  -5  10   7       13.20       12.94      0.81 o 
  -4  10   7       43.47       46.40      1.14 o 
  -3  10   7        7.26        7.70      0.66 o 
  -2  10   7        5.96        7.16      0.51 o 
  -1  10   7       53.33       53.28      1.47 o 
   0  10   7       90.60       81.21      1.35 o 
   1  10   7       27.65       29.76      1.26 o 
   2  10   7        3.81        4.13      0.56 o 
   3  10   7       33.87       32.66      1.15 o 
   4  10   7        6.09        5.91      1.09 o 
   5  10   7        0.18       -0.42      0.79 o 
   6  10   7        0.48        0.45      0.92 o 
  -6  11   7       15.68       12.82      1.02 o 
  -5  11   7      116.82      127.36      2.20 o 
  -4  11   7       11.05       10.05      0.66 o 
  -3  11   7       44.88       42.70      0.97 o 
  -2  11   7        7.29        4.85      1.04 o 
  -1  11   7       25.38       23.81      1.05 o 
   0  11   7        0.09       -0.25      0.39 o 
   1  11   7       18.36       13.18      0.66 o 
   2  11   7        2.06        1.15      0.51 o 
   3  11   7      116.53      113.75      2.28 o 
   4  11   7        6.71        6.75      0.95 o 
   5  11   7        2.77        1.45      1.01 o 
  -6  12   7       12.42       14.91      1.05 o 
  -5  12   7        1.48        0.71      0.55 o 
  -4  12   7       50.43       48.82      1.13 o 
  -3  12   7      137.70      139.05      2.24 o 
  -2  12   7        2.77        2.89      0.73 o 
  -1  12   7        0.14       -0.33      0.49 o 
   0  12   7       60.32       54.81      1.10 o 
   1  12   7       55.54       52.43      1.13 o 
   2  12   7        4.03        1.61      0.50 o 
   3  12   7       18.46       20.18      1.03 o 
   4  12   7       37.96       34.90      1.46 o 
   5  12   7        4.10        1.69      0.83 o 
  -6  13   7        7.52        7.44      1.04 o 
  -5  13   7        3.57        3.14      0.68 o 
  -4  13   7        1.24        1.42      0.50 o 
  -3  13   7        4.50        6.08      0.49 o 
  -2  13   7        0.19        0.21      0.60 o 
  -1  13   7        9.73       10.37      0.83 o 
   0  13   7      124.05      126.57      1.83 o 
   1  13   7       38.56       36.71      1.05 o 
   2  13   7        0.90        0.49      0.55 o 
   3  13   7       70.37       65.16      1.59 o 
   4  13   7        0.12       -0.43      0.82 o 
   5  13   7        2.37        3.05      0.91 o 
  -5  14   7        0.18        1.33      0.86 o 
  -4  14   7        7.41        6.14      0.99 o 
  -3  14   7      106.77      115.24      1.72 o 
  -2  14   7       22.84       22.14      1.20 o 
  -1  14   7       57.32       60.66      1.84 o 
   0  14   7       20.03       17.77      0.64 o 
   1  14   7        0.41        0.55      0.50 o 
   2  14   7        9.16        9.57      0.73 o 
   3  14   7       40.09       40.13      1.54 o 
   4  14   7        1.16        0.66      0.73 o 
   5  14   7        5.13        2.93      1.07 o 
  -5  15   7        8.70        9.68      1.04 o 
  -4  15   7       11.86       13.47      0.95 o 
  -3  15   7        3.07        5.64      1.04 o 
  -2  15   7        0.97        0.51      0.78 o 
  -1  15   7        0.05        4.12      1.73 o 
   0  15   7        0.36        1.52      0.63 o 
   1  15   7       21.39       24.16      0.92 o 
   2  15   7        3.90        1.86      0.66 o 
   3  15   7        0.50       -1.07      1.07 o 
   4  15   7       22.84       24.31      1.45 o 
  -5  16   7       21.26       21.57      1.24 o 
  -4  16   7        0.07       -0.09      0.63 o 
  -3  16   7       25.26       27.05      1.72 o 
  -2  16   7       65.93       66.83      2.33 o 
  -1  16   7        0.03       -1.08      1.52 o 
   0  16   7       29.58       23.95      1.01 o 
   1  16   7        1.13        1.37      0.87 o 
   2  16   7       14.32       14.52      1.34 o 
   3  16   7        2.42       -0.28      1.39 o 
   4  16   7        0.60       -1.19      1.19 o 
  -4  17   7        3.59        4.95      0.70 o 
  -3  17   7       23.09       19.72      2.60 o 
  -2  17   7       22.19       18.42      2.60 o 
  -1  17   7       21.25       19.72      2.60 o 
   0  17   7        9.12        7.46      0.79 o 
   1  17   7       18.90       18.03      1.18 o 
   2  17   7        1.35        0.19      1.95 o 
   3  17   7        0.31       -1.95      1.95 o 
   4  17   7        0.01       -0.65      1.08 o 
  -4  18   7        7.27        8.67      0.87 o 
  -3  18   7       16.56       19.07      1.30 o 
  -2  18   7       23.77       29.54      2.13 o 
  -1  18   7        3.88        0.22      1.73 o 
   0  18   7        2.47        2.13      1.08 o 
   1  18   7       18.84       16.00      1.18 o 
   2  18   7        7.03        6.85      2.38 o 
   3  18   7        0.11       -1.21      2.28 o 
  -3  19   7        1.96        3.68      1.73 o 
  -2  19   7       46.49       51.15      3.90 o 
  -1  19   7        0.59        0.00      1.95 o 
   0  19   7        0.12        0.61      0.61 o 
   1  19   7        7.48        6.42      0.99 o 
   2  19   7        8.95        9.64      1.18 o 
   3  19   7        7.93        9.04      1.37 o 
  -3  20   7        7.57        8.49      0.79 o 
  -2  20   7        1.56        0.22      1.73 o 
  -1  20   7       22.13       24.71      3.25 o 
   0  20   7       19.15       17.23      1.52 o 
   1  20   7       23.45       23.96      1.39 o 
   2  20   7        1.69       -1.31      3.14 o 
  -1  21   7        0.65        1.95      0.65 o 
   0  21   7        5.16        3.06      1.52 o 
   1  21   7        2.71        1.60      0.81 o 
   2  21   7       21.81       22.11      1.73 o 
  -1  22   7       10.79       13.22      1.08 o 
   0  22   7        5.56        8.89      1.08 o 
  -6   0   8       64.09       62.28      2.28 o 
  -4   0   8       17.33       19.96      1.30 o 
  -2   0   8      199.46      199.26      4.04 o 
   0   0   8       17.64       22.17      1.30 o 
   2   0   8      132.67      128.12      3.14 o 
   4   0   8        4.54        4.13      1.07 o 
  -6   1   8        9.55        8.10      0.91 o 
  -5   1   8        2.01        3.74      0.64 o 
  -4   1   8        8.44       10.45      0.81 o 
  -3   1   8       83.19       84.05      1.63 o 
  -2   1   8        0.43        0.78      0.60 o 
  -1   1   8       22.05       23.46      0.92 o 
   0   1   8        7.15        6.19      0.63 o 
   1   1   8       48.38       50.78      1.44 o 
   2   1   8       41.76       40.89      1.24 o 
   3   1   8       84.02       80.75      1.76 o 
   4   1   8        1.48        0.92      0.65 o 
   5   1   8       16.22       15.69      1.05 o 
  -6   2   8        6.13        6.23      0.77 o 
  -5   2   8      164.21      161.92      2.63 o 
  -4   2   8        1.69        0.56      0.51 o 
  -3   2   8        1.13        0.92      0.45 o 
  -2   2   8      122.98      117.42      2.02 o 
  -1   2   8      176.57      174.03      2.56 o 
   0   2   8      140.46      140.09      2.24 o 
   1   2   8        7.19        8.46      0.70 o 
   2   2   8       18.13       16.66      0.87 o 
   3   2   8        8.54        8.47      0.78 o 
   4   2   8        1.00        1.41      0.70 o 
   5   2   8        9.90       10.28      0.98 o 
  -6   3   8       13.72       15.82      0.97 o 
  -5   3   8        0.42        1.53      0.59 o 
  -4   3   8        0.05       -0.45      0.45 o 
  -3   3   8        2.97        3.12      0.51 o 
  -2   3   8        1.63        2.58      0.53 o 
  -1   3   8       13.94       16.53      0.88 o 
   0   3   8        2.30        1.46      0.46 o 
   1   3   8       47.93       45.29      1.23 o 
   2   3   8       30.89       29.99      1.08 o 
   3   3   8       12.95       13.64      0.92 o 
   4   3   8       18.69       18.18      1.31 o 
   5   3   8        2.20        2.48      0.78 o 
  -6   4   8       10.46        9.91      0.86 o 
  -5   4   8       35.20       37.62      1.21 o 
  -4   4   8        2.52        2.72      0.56 o 
  -3   4   8       10.24       11.32      0.73 o 
  -2   4   8        7.01        5.24      0.64 o 
  -1   4   8      115.79      113.71      1.81 o 
   0   4   8       48.19       49.08      1.16 o 
   1   4   8        3.55        4.42      0.56 o 
   2   4   8        2.61        2.84      0.88 o 
   3   4   8       10.42        8.47      0.81 o 
   4   4   8        3.50        3.80      0.78 o 
   5   4   8        0.72        1.91      1.19 o 
  -6   5   8        0.05        0.03      0.62 o 
  -5   5   8        7.79        7.61      0.73 o 
  -4   5   8        0.02       -0.51      0.51 o 
  -3   5   8        9.15        9.62      0.73 o 
  -2   5   8        0.03       -0.29      0.51 o 
  -1   5   8       51.13       50.05      1.17 o 
   0   5   8        7.06        6.96      0.57 o 
   1   5   8       28.06       29.91      0.97 o 
   2   5   8        9.08       10.97      0.77 o 
   3   5   8       37.77       33.87      1.18 o 
   4   5   8        0.46       -0.05      0.73 o 
   5   5   8        0.03       -0.25      0.70 o 
  -6   6   8       43.10       45.63      1.43 o 
  -5   6   8        5.52        6.37      0.73 o 
  -4   6   8       14.55       17.83      0.86 o 
  -3   6   8       10.12       11.58      0.75 o 
  -2   6   8       82.07       78.36      1.47 o 
  -1   6   8       23.43       22.18      0.88 o 
   0   6   8       66.71       63.62      1.31 o 
   1   6   8        8.99        8.53      0.66 o 
   2   6   8        3.36        3.75      0.64 o 
   3   6   8       73.43       80.23      1.78 o 
   4   6   8       15.90       19.54      1.11 o 
   5   6   8        1.50        0.81      1.57 o 
  -6   7   8        0.12        0.82      0.64 o 
  -5   7   8        4.16        4.57      0.68 o 
  -4   7   8        0.08       -0.47      0.51 o 
  -3   7   8      160.84      162.21      2.37 o 
  -2   7   8       38.36       35.96      1.14 o 
  -1   7   8       73.28       80.05      1.50 o 
   0   7   8        2.31        1.46      0.50 o 
   1   7   8       34.76       35.12      1.00 o 
   2   7   8        0.67        0.06      1.02 o 
   3   7   8       67.40       61.45      2.00 o 
   4   7   8       37.04       49.56      1.56 o 
   5   7   8        1.29        1.26      0.95 o 
  -6   8   8       25.85       27.49      1.18 o 
  -5   8   8      101.72      105.16      2.02 o 
  -4   8   8       52.74       56.75      1.39 o 
  -3   8   8      101.28       96.38      1.66 o 
  -2   8   8        0.03        0.44      0.60 o 
  -1   8   8      308.30      306.96      3.59 o 
   0   8   8        4.83        5.23      0.57 o 
   1   8   8       37.05       40.15      1.08 o 
   2   8   8       10.99       11.51      0.84 o 
   3   8   8       96.26       89.10      2.19 o 
   4   8   8      188.38      183.12      4.48 o 
   5   8   8       51.08       50.85      1.92 o 
  -5   9   8        1.88        0.92      0.64 o 
  -4   9   8       93.53       92.09      1.76 o 
  -3   9   8       12.73       11.65      0.66 o 
  -2   9   8       60.96       68.50      1.48 o 
  -1   9   8        9.11       11.56      0.72 o 
   0   9   8       37.30       34.90      1.17 o 
   1   9   8       92.85       89.52      1.59 o 
   2   9   8       60.84       62.11      1.50 o 
   3   9   8       12.07        9.45      0.88 o 
   4   9   8        2.51        5.42      1.23 o 
   5   9   8       40.71       41.49      1.75 o 
  -5  10   8        0.24        1.22      0.84 o 
  -4  10   8       35.74       39.81      1.18 o 
  -3  10   8        2.13        2.87      0.51 o 
  -2  10   8        4.26        4.81      0.61 o 
  -1  10   8       90.65       95.23      1.61 o 
   0  10   8       22.44       21.63      0.83 o 
   1  10   8        3.81        1.16      0.52 o 
   2  10   8       35.89       30.03      1.15 o 
   3  10   8       52.22       49.04      1.48 o 
   4  10   8       29.55       26.38      1.40 o 
   5  10   8       44.66       50.17      2.22 o 
  -5  11   8       91.30       94.90      1.96 o 
  -4  11   8       16.89       19.20      0.89 o 
  -3  11   8       29.29       30.59      0.92 o 
  -2  11   8       11.38       16.07      1.39 o 
  -1  11   8        8.30        9.88      0.61 o 
   0  11   8       22.71       21.78      0.82 o 
   1  11   8        0.11       -0.49      0.49 o 
   2  11   8       36.78       28.34      1.05 o 
   3  11   8       59.48       53.02      1.69 o 
   4  11   8        3.47        2.97      0.91 o 
  -5  12   8       43.77       53.93      1.45 o 
  -4  12   8        3.24        5.49      0.59 o 
  -3  12   8        3.50        4.09      0.57 o 
  -2  12   8        4.81        4.79      0.52 o 
  -1  12   8        0.16        0.75      0.44 o 
   0  12   8        0.09       -0.15      0.57 o 
   1  12   8       90.46       91.66      1.64 o 
   2  12   8       15.55       12.59      0.92 o 
   3  12   8       25.79       28.62      1.37 o 
   4  12   8        0.06       -0.70      0.70 o 
  -5  13   8        0.04        1.52      1.30 o 
  -4  13   8        9.91       10.02      0.72 o 
  -3  13   8       22.08       25.85      0.96 o 
  -2  13   8        0.40       -0.11      0.73 o 
  -1  13   8        0.02       -0.55      0.55 o 
   0  13   8        6.00        5.84      0.58 o 
   1  13   8       71.30       67.89      1.56 o 
   2  13   8        4.84        5.23      0.71 o 
   3  13   8        8.74       12.12      1.02 o 
   4  13   8        1.21        1.13      0.86 o 
  -4  14   8       18.82       21.32      1.30 o 
  -3  14   8       18.20       17.59      0.90 o 
  -2  14   8       14.87       15.22      1.18 o 
  -1  14   8        1.07        1.17      0.75 o 
   0  14   8       40.42       44.67      1.21 o 
   1  14   8        0.83        1.04      0.56 o 
   2  14   8        0.39       -0.16      0.62 o 
   3  14   8       10.64       10.62      0.99 o 
   4  14   8        4.58        3.62      1.19 o 
  -4  15   8        4.01        4.01      0.98 o 
  -3  15   8       20.89       19.51      1.60 o 
  -2  15   8       75.84       78.96      2.65 o 
  -1  15   8        1.24        0.43      1.52 o 
   0  15   8        2.82        1.48      0.49 o 
   1  15   8       29.42       27.06      1.19 o 
   2  15   8        0.22       -0.37      0.70 o 
   3  15   8        0.05       -0.98      0.98 o 
  -3  16   8       13.56       12.57      1.73 o 
  -2  16   8       42.66       41.61      1.96 o 
  -1  16   8       10.11        9.54      2.17 o 
   0  16   8        4.23        4.90      0.79 o 
   1  16   8        4.88        5.49      1.63 o 
   2  16   8        0.17       -0.72      1.08 o 
   3  16   8        5.23        5.64      1.30 o 
  -2  17   8       29.87       40.75      3.68 o 
  -1  17   8        1.06        0.00      1.73 o 
   0  17   8        0.00       -0.06      0.61 o 
   1  17   8       44.50       42.32      3.03 o 
   2  17   8        0.36       -0.26      0.98 o 
  -1  18   8        3.98        3.47      2.17 o 
   0  18   8        0.45        0.92      0.76 o 
   1  18   8        0.11       -0.87      0.98 o 
   2  18   8        0.20       -1.63      1.95 o 
   0  19   8       18.55       20.16      1.30 o 
   1  19   8       16.21       14.09      1.30 o 
  -5   0   9        0.59        0.98      0.92 o 
  -3   0   9       19.70       21.79      1.38 o 
  -1   0   9       27.96       31.93      1.60 o 
   1   0   9       39.17       37.89      2.82 o 
   3   0   9       10.24       12.46      1.38 o 
  -5   1   9       11.29       12.42      0.94 o 
  -4   1   9       11.81       12.49      0.87 o 
  -3   1   9        2.98        2.19      0.56 o 
  -2   1   9        1.69        1.11      0.59 o 
  -1   1   9       21.83       24.51      1.05 o 
   0   1   9        1.53        1.36      0.59 o 
   1   1   9       15.09       15.79      0.92 o 
   2   1   9        2.02        1.57      0.64 o 
   3   1   9        5.11        4.44      0.81 o 
   4   1   9        0.93        0.38      0.76 o 
  -5   2   9        1.12        0.62      0.62 o 
  -4   2   9        4.22        4.49      0.84 o 
  -3   2   9        0.24        0.16      0.54 o 
  -2   2   9        0.10       -0.49      0.49 o 
  -1   2   9       18.42       22.15      1.05 o 
   0   2   9        2.33        1.92      0.62 o 
   1   2   9       36.30       33.73      1.18 o 
   2   2   9        6.81        4.66      0.72 o 
   3   2   9        3.04        2.95      0.73 o 
   4   2   9        0.57       -0.47      0.75 o 
  -5   3   9       30.12       33.06      1.24 o 
  -4   3   9       22.29       21.20      1.03 o 
  -3   3   9        9.15        8.47      0.73 o 
  -2   3   9        3.05        3.03      0.64 o 
  -1   3   9       59.08       59.43      1.47 o 
   0   3   9        8.95        7.69      0.77 o 
   1   3   9       20.66       21.48      1.03 o 
   2   3   9        1.40       -0.49      0.65 o 
   3   3   9       19.68       19.83      1.08 o 
   4   3   9       11.68       12.25      1.10 o 
  -5   4   9        0.51        0.60      0.64 o 
  -4   4   9        4.70        4.71      0.73 o 
  -3   4   9       39.59       40.06      1.24 o 
  -2   4   9       47.16       46.75      1.37 o 
  -1   4   9       58.81       59.56      2.32 o 
   0   4   9        0.48        0.41      0.62 o 
   1   4   9        0.58        0.54      0.62 o 
   2   4   9        0.71       -0.81      0.81 o 
   3   4   9        6.32        5.48      0.84 o 
   4   4   9        3.10        4.01      0.87 o 
  -5   5   9       10.94       13.14      0.94 o 
  -4   5   9        4.36        3.05      0.64 o 
  -3   5   9        9.53       12.53      1.22 o 
  -2   5   9       96.73       95.93      1.90 o 
  -1   5   9       31.53       34.54      1.17 o 
   0   5   9       57.79       61.25      1.38 o 
   1   5   9       14.30       14.45      0.92 o 
   2   5   9       14.74       14.62      0.94 o 
   3   5   9        6.06        6.48      0.87 o 
   4   5   9       53.63       53.14      1.70 o 
  -5   6   9        1.73        2.00      0.70 o 
  -4   6   9       25.43       25.81      1.10 o 
  -3   6   9       80.68       82.47      1.91 o 
  -2   6   9      183.55      181.33      3.22 o 
  -1   6   9       38.83       37.16      1.48 o 
   0   6   9        4.50        4.98      0.67 o 
   1   6   9        1.06       -0.07      0.62 o 
   2   6   9        0.27        0.20      0.64 o 
   3   6   9       16.79       20.35      1.10 o 
   4   6   9       23.97       26.43      1.32 o 
  -4   7   9        5.48        8.15      0.77 o 
  -3   7   9       15.80       17.02      1.00 o 
  -2   7   9        4.70        5.70      0.76 o 
  -1   7   9       27.33       28.88      1.03 o 
   0   7   9       55.57       60.21      1.42 o 
   1   7   9        0.02       -0.58      0.62 o 
   2   7   9       15.08       15.60      0.97 o 
   3   7   9        9.90        8.32      0.92 o 
   4   7   9       13.05       10.60      1.05 o 
  -4   8   9       10.83       12.32      0.88 o 
  -3   8   9        2.33        3.57      0.75 o 
  -2   8   9        6.79        6.42      0.73 o 
  -1   8   9        8.07        6.34      0.66 o 
   0   8   9        1.88        3.03      0.62 o 
   1   8   9        0.00       -0.46      0.62 o 
   2   8   9        0.06       -0.61      0.62 o 
   3   8   9        6.63        5.57      1.16 o 
   4   8   9        0.06        0.23      0.91 o 
  -4   9   9        6.59        8.82      0.79 o 
  -3   9   9        0.00       -0.53      0.53 o 
  -2   9   9        3.93        2.91      0.64 o 
  -1   9   9        4.81        4.73      0.63 o 
   0   9   9       45.21       48.67      1.27 o 
   1   9   9        0.35        0.43      0.62 o 
   2   9   9        4.77        4.01      0.77 o 
   3   9   9        0.81        1.16      0.73 o 
  -4  10   9        3.67        5.03      0.95 o 
  -3  10   9        0.41       -0.38      0.52 o 
  -2  10   9        6.19        8.79      0.83 o 
  -1  10   9        0.35       -0.42      0.53 o 
   0  10   9       16.74       16.85      0.89 o 
   1  10   9        4.43        3.37      0.63 o 
   2  10   9        0.93       -0.14      0.70 o 
   3  10   9        0.01        0.26      0.73 o 
  -4  11   9        0.07        0.10      0.57 o 
  -3  11   9       26.26       28.52      0.96 o 
  -2  11   9       12.22       12.03      0.97 o 
  -1  11   9       19.42       19.97      0.90 o 
   0  11   9       76.12       75.40      1.55 o 
   1  11   9       58.17       62.53      1.48 o 
   2  11   9       42.39       42.14      1.41 o 
   3  11   9        2.29        0.26      0.96 o 
  -3  12   9        7.57        8.15      0.70 o 
  -2  12   9        0.21        0.35      0.49 o 
  -1  12   9        0.10       -0.33      0.52 o 
   0  12   9        0.31        0.42      0.54 o 
   1  12   9       48.47       45.35      1.32 o 
   2  12   9        3.41        4.33      0.89 o 
   3  12   9        0.26        0.16      0.98 o 
  -3  13   9       10.83       11.35      0.75 o 
  -2  13   9       65.64       65.88      1.49 o 
  -1  13   9        1.65        1.22      0.59 o 
   0  13   9        5.52        3.61      0.66 o 
   1  13   9        0.30        0.42      0.64 o 
   2  13   9        0.87        0.83      0.73 o 
  -2  14   9        0.02       -0.65      1.08 o 
  -1  14   9        6.88        8.98      0.83 o 
   0  14   9        1.08        1.38      0.59 o 
   1  14   9        1.04        2.69      0.72 o 
   2  14   9        8.80        6.02      0.89 o 
  -2  15   9       27.88       33.60      2.38 o 
  -1  15   9        5.86        5.85      0.80 o 
   0  15   9        4.16        5.02      1.18 o 
   1  15   9        7.64        4.88      1.08 o 
   0  16   9        0.02        1.30      0.87 o 
  -2   0  10        3.57        2.88      1.19 o 
   0   0  10       79.02       80.09      2.59 o 
   2   0  10        6.84        5.10      1.14 o 
  -3   1  10        0.35       -0.22      0.56 o 
  -2   1  10        7.28        8.15      0.85 o 
  -1   1  10       41.47       35.66      1.66 o 
   0   1  10       28.67       29.19      1.29 o 
   1   1  10       14.30       13.78      0.97 o 
   2   1  10        6.74        5.07      0.81 o 
   3   1  10        0.00       -0.76      0.76 o 
  -3   2  10        2.54        1.85      0.67 o 
  -2   2  10        0.02       -0.51      0.67 o 
  -1   2  10        3.91        4.47      0.76 o 
   0   2  10        7.05        8.31      0.86 o 
   1   2  10        0.81        0.99      0.70 o 
   2   2  10        0.21       -0.67      0.67 o 
  -3   3  10        8.06        7.38      0.78 o 
  -2   3  10        2.04       -0.43      0.70 o 
  -1   3  10        1.84        3.10      0.75 o 
   0   3  10        0.38        0.00      0.66 o 
   1   3  10        0.12       -0.84      0.84 o 
   2   3  10        4.40        6.26      0.86 o 
  -3   4  10       20.76       18.16      1.03 o 
  -2   4  10        0.12        0.25      0.79 o 
  -1   4  10       87.68       89.24      1.96 o 
   0   4  10        3.45        3.97      0.75 o 
   1   4  10        4.47        4.38      0.78 o 
   2   4  10        1.02       -0.66      0.66 o 
  -3   5  10        0.44       -0.23      0.75 o 
  -2   5  10       27.61       34.50      1.49 o 
  -1   5  10        7.00        5.06      0.79 o 
   0   5  10        1.81        2.39      0.72 o 
   1   5  10        2.83        3.46      0.77 o 
   2   5  10        3.11        2.38      0.79 o 
  -3   6  10       35.78       35.41      1.23 o 
  -2   6  10       21.28       23.15      1.31 o 
  -1   6  10        5.78        5.61      0.91 o 
   0   6  10       26.28       28.68      1.23 o 
   1   6  10        1.88        2.86      0.75 o 
   2   6  10        0.22       -0.16      0.83 o 
  -3   7  10       25.39       27.10      1.19 o 
  -2   7  10        0.00       -0.63      0.63 o 
  -1   7  10        1.19       -0.62      0.62 o 
   0   7  10       30.30       31.10      1.30 o 
   1   7  10       11.38       12.21      1.03 o 
   2   7  10        6.68        6.07      0.86 o 
  -2   8  10        1.40        1.16      0.88 o 
  -1   8  10        0.28       -0.24      0.57 o 
   0   8  10        1.92        2.70      0.75 o 
   1   8  10        3.60        2.94      0.75 o 
  -2   9  10        6.82        9.20      1.30 o 
  -1   9  10        3.43        2.75      0.65 o 
   0   9  10        2.45        1.14      0.68 o 
   1   9  10       12.32       13.07      1.09 o 
  -1  10  10        1.15        1.54      0.64 o 
   0  10  10       12.08       11.28      0.92 o 
                                                 
